# Supplementary material for: Causal relationship between inflammatory proteins and attention deficit hyperactivity disorder: A serum-metabolites-mediated Mendelian randomization analysis
Source: Medicine (Baltimore). 2026 May 29;105(22):e48963. doi: 10.1097/MD.0000000000048963 (PMC13225583; doi:10.1097/MD.0000000000048963)
Supplement: Supplementary file 2 [file medi-105-e48963-s002.xlsx]

## Sheet: TableS3
Supplementary Table S3 Valid instrumental variables (IVs) for MR analysis of 91 circulating proteins on ADHD
	chr.exposure	pos.exposure	effect_allele.exposure	other_allele.exposure	beta.exposure	se.exposure	eaf.exposure	pval.exposure	SNP	samplesize.exposure	exposure	mr_keep.exposure	pval_origin.exposure	id.exposure	R2	F
3	1	80975190	T	G	0.0588	0.0123	0.6475	1.75e-06	rs356283	14730	GCST90274758.csv	TRUE	reported	CiQD8I	0.00154906	22.85
7	1	108736338	A	C	-0.1537	0.0344	0.0384	7.89e-06	rs115454951	11982	GCST90274758.csv	TRUE	reported	CiQD8I	0.00166333	19.9599
8	1	175056614	T	C	0.7088	0.1234	0.9952	9.25e-09	rs538558392	7456	GCST90274758.csv	TRUE	reported	CiQD8I	0.00440548	32.9838
9	1	240804510	A	G	-0.0884	0.0175	0.8334	4.39e-07	rs10926313	14288	GCST90274758.csv	TRUE	reported	CiQD8I	0.00178272	25.5134
10	2	38198906	T	G	0.2607	0.0521	0.015	5.62e-07	rs76686678	14730	GCST90274758.csv	TRUE	reported	CiQD8I	0.00169694	25.035
16	2	199918841	T	C	0.6339	0.1397	0.0059	5.69e-06	rs138217594	7844	GCST90274758.csv	TRUE	reported	CiQD8I	0.00261802	20.5844
17	3	6066466	T	C	0.3201	0.0722	0.0087	9.27e-06	rs139951113	12935	GCST90274758.csv	TRUE	reported	CiQD8I	0.0015173	19.653
18	3	9864453	A	G	-1.1349	0.2487	0.9981	5.03e-06	rs527964650	6826	GCST90274758.csv	TRUE	reported	CiQD8I	0.00304141	20.8179
19	3	112512175	A	C	-0.623	0.1289	0.0043	1.34e-06	rs2129942	10795	GCST90274758.csv	TRUE	reported	CiQD8I	0.00215928	23.3555
20	3	136674468	A	G	-0.0875	0.0197	0.8986	8.93e-06	rs10513018	14288	GCST90274758.csv	TRUE	reported	CiQD8I	0.00137884	19.7253
23	3	179126783	A	C	0.5751	0.1299	0.0063	9.54e-06	rs185372012	6442	GCST90274758.csv	TRUE	reported	CiQD8I	0.00303339	19.5945
26	3	186455546	T	C	0.0594	0.0119	0.5711	5.99e-07	rs5030072	14716	GCST90274758.csv	TRUE	reported	CiQD8I	0.00169026	24.9127
34	4	44341068	T	C	-0.4253	0.0946	0.9926	6.93e-06	rs140935157	9984	GCST90274758.csv	TRUE	reported	CiQD8I	0.00202035	20.2079
35	4	117570202	T	C	-0.5159	0.103	0.9928	5.48e-07	rs113459525	8710	GCST90274758.csv	TRUE	reported	CiQD8I	0.00287203	25.0817
37	4	131361673	T	G	-0.8377	0.175	0.9958	1.69e-06	rs138790688	7080	GCST90274758.csv	TRUE	reported	CiQD8I	0.003226	22.9075
39	4	154212677	T	G	-0.6909	0.1426	0.0059	1.27e-06	rs74971483	8911	GCST90274758.csv	TRUE	reported	CiQD8I	0.00262738	23.469
133	4	187158034	A	G	-0.1305	0.0116	0.5102	2.32e-29	rs3733402	14736	GCST90274758.csv	TRUE	reported	CiQD8I	0.00851552	126.545
241	5	111105215	A	G	0.8648	0.1905	0.0026	5.64e-06	rs569072098	7728	GCST90274758.csv	TRUE	reported	CiQD8I	0.00265961	20.6029
246	5	176842474	T	C	0.0926	0.0152	0.2679	1.11e-09	rs2731672	11783	GCST90274758.csv	TRUE	reported	CiQD8I	0.00313988	37.1074
247	5	177395284	A	T	-0.5113	0.1128	0.9927	5.82e-06	rs144477219	6942	GCST90274758.csv	TRUE	reported	CiQD8I	0.00295097	20.5404
248	5	179355851	A	G	0.7173	0.1507	0.9962	1.94e-06	rs190127925	6862	GCST90274758.csv	TRUE	reported	CiQD8I	0.00329074	22.649
249	6	2199159	A	G	-0.4823	0.1065	0.9924	5.94e-06	rs111269264	7456	GCST90274758.csv	TRUE	reported	CiQD8I	0.00274307	20.5031
252	6	30074338	T	C	0.6006	0.1165	0.0055	2.53e-07	rs183219643	9813	GCST90274758.csv	TRUE	reported	CiQD8I	0.00270111	26.5724
254	6	125566925	C	G	-0.5103	0.1081	0.0076	2.35e-06	rs144568852	6942	GCST90274758.csv	TRUE	reported	CiQD8I	0.0031998	22.2779
255	6	158193698	A	G	0.066	0.0146	0.6982	6.17e-06	rs1034059	14288	GCST90274758.csv	TRUE	reported	CiQD8I	0.0014282	20.4325
256	7	17594314	T	C	0.0754	0.0142	0.2938	1.1e-07	rs6963617	14288	GCST90274758.csv	TRUE	reported	CiQD8I	0.00196942	28.1907
257	7	152853804	A	C	-0.379	0.0813	0.9907	3.14e-06	rs116945178	12305	GCST90274758.csv	TRUE	reported	CiQD8I	0.00176299	21.7283
258	8	3936170	C	G	-0.1269	0.0281	0.9352	6.3e-06	rs78948504	11781	GCST90274758.csv	TRUE	reported	CiQD8I	0.00172813	20.3909
262	9	28756452	T	G	-0.4516	0.0945	0.9873	1.76e-06	rs189828924	7844	GCST90274758.csv	TRUE	reported	CiQD8I	0.00290298	22.8315
264	10	404856	A	G	0.5064	0.1095	0.0058	3.75e-06	rs191501497	10679	GCST90274758.csv	TRUE	reported	CiQD8I	0.00199876	21.3835
265	11	12564723	T	C	-0.6491	0.1465	0.0057	9.39e-06	rs188424010	8072	GCST90274758.csv	TRUE	reported	CiQD8I	0.00242612	19.6264
268	11	68921211	T	C	-0.0593	0.0124	0.3383	1.73e-06	rs10792025	14727	GCST90274758.csv	TRUE	reported	CiQD8I	0.00155052	22.8669
273	11	86735474	T	C	0.4552	0.0999	0.0058	5.2e-06	rs147045966	10795	GCST90274758.csv	TRUE	reported	CiQD8I	0.00191963	20.7584
274	11	101664655	A	T	-0.3771	0.0817	0.0088	3.92e-06	rs564710771	12778	GCST90274758.csv	TRUE	reported	CiQD8I	0.0016645	21.301
275	12	23923166	T	C	-0.2226	0.0474	0.0227	2.65e-06	rs181095999	14736	GCST90274758.csv	TRUE	reported	CiQD8I	0.00149439	22.0513
278	12	121564949	T	C	0.252	0.0532	0.0173	2.17e-06	rs113711923	14726	GCST90274758.csv	TRUE	reported	CiQD8I	0.00152136	22.4346
279	13	84976969	T	G	0.0705	0.0159	0.2217	9.25e-06	rs7490744	11783	GCST90274758.csv	TRUE	reported	CiQD8I	0.00166573	19.6567
280	14	51811766	T	C	-0.5009	0.1074	0.0076	3.1e-06	rs144760554	8710	GCST90274758.csv	TRUE	reported	CiQD8I	0.00249111	21.7467
281	14	57621512	T	C	0.8836	0.1898	0.004	3.23e-06	rs185333593	6942	GCST90274758.csv	TRUE	reported	CiQD8I	0.00311229	21.6668
282	14	98027129	A	G	-0.2993	0.0641	0.015	3.02e-06	rs117474851	12899	GCST90274758.csv	TRUE	reported	CiQD8I	0.00168736	21.7987
285	15	92705582	C	G	-0.533	0.1134	0.0053	2.6e-06	rs144071536	9893	GCST90274758.csv	TRUE	reported	CiQD8I	0.00222808	22.0872
286	15	98612031	A	G	-0.4079	0.0889	0.0143	4.47e-06	rs74496658	9555	GCST90274758.csv	TRUE	reported	CiQD8I	0.00219845	21.0481
288	16	67490505	A	G	0.5566	0.1221	0.0068	5.15e-06	rs573274661	6780	GCST90274758.csv	TRUE	reported	CiQD8I	0.0030556	20.7743
290	16	84586319	T	C	0.0791	0.0169	0.358	2.86e-06	rs114302245	10894	GCST90274758.csv	TRUE	reported	CiQD8I	0.00200687	21.9028
291	17	15470414	T	C	-0.0995	0.0214	0.8975	3.33e-06	rs2856226	12404	GCST90274758.csv	TRUE	reported	CiQD8I	0.00173981	21.6147
293	17	66273560	T	C	-0.5193	0.1149	0.0075	6.2e-06	rs184704363	8322	GCST90274758.csv	TRUE	reported	CiQD8I	0.00244852	20.4217
295	17	74618280	A	T	0.0772	0.0172	0.8011	7.18e-06	rs60037565	11337	GCST90274758.csv	TRUE	reported	CiQD8I	0.00177382	20.1419
297	19	12481304	C	G	0.5079	0.1127	0.0055	6.59e-06	rs62111314	11926	GCST90274758.csv	TRUE	reported	CiQD8I	0.0017001	20.3065
299	20	44566861	C	G	0.2235	0.0486	0.9827	4.25e-06	rs137887001	14288	GCST90274758.csv	TRUE	reported	CiQD8I	0.00147798	21.1457
300	22	34942289	T	C	0.6515	0.1455	0.0038	7.55e-06	rs182418969	8188	GCST90274758.csv	TRUE	reported	CiQD8I	0.00244266	20.0446
314	1	57353848	A	G	0.139	0.0293	0.0462	2.1e-06	rs115657851	14715	GCST90274759.csv	TRUE	reported	lXG1GW	0.00152711	22.5027
315	1	97976999	T	C	0.3577	0.0805	0.009	8.85e-06	rs188588324	13122	GCST90274759.csv	TRUE	reported	lXG1GW	0.00150243	19.7415
316	1	115838994	T	G	-0.3756	0.0848	0.9904	9.46e-06	rs79702304	9868	GCST90274759.csv	TRUE	reported	lXG1GW	0.00198412	19.6142
317	1	150902178	A	G	0.3552	0.077	0.9905	3.97e-06	rs75492374	11139	GCST90274759.csv	TRUE	reported	lXG1GW	0.00190673	21.2758
318	1	204667577	T	C	0.1673	0.0358	0.0316	2.97e-06	rs541944924	14080	GCST90274759.csv	TRUE	reported	lXG1GW	0.00154864	21.8355
319	1	222149663	T	C	-0.1524	0.0339	0.0397	6.94e-06	rs184103539	12833	GCST90274759.csv	TRUE	reported	lXG1GW	0.00157239	20.207
322	2	50544254	A	G	-1.2665	0.2713	0.0014	3.04e-06	rs542141419	6780	GCST90274759.csv	TRUE	reported	lXG1GW	0.00320396	21.7863
323	2	128380534	T	C	0.3617	0.0802	0.0102	6.48e-06	rs150200623	11439	GCST90274759.csv	TRUE	reported	lXG1GW	0.00177496	20.3363
324	2	144650434	T	C	0.2044	0.044	0.0243	3.39e-06	rs111478357	13801	GCST90274759.csv	TRUE	reported	lXG1GW	0.00156123	21.5771
325	2	225565760	A	T	-0.1012	0.0222	0.9174	5.15e-06	rs62188709	14288	GCST90274759.csv	TRUE	reported	lXG1GW	0.00145229	20.7775
327	3	62507983	T	C	-0.5138	0.1161	0.9891	9.62e-06	rs180879248	7126	GCST90274759.csv	TRUE	reported	lXG1GW	0.00274085	19.5795
328	3	107840436	T	C	0.6857	0.1472	0.0054	3.19e-06	rs182202165	8100	GCST90274759.csv	TRUE	reported	lXG1GW	0.00267181	21.6943
334	3	144047281	A	G	0.3412	0.0742	0.0105	4.26e-06	rs72999945	12305	GCST90274759.csv	TRUE	reported	lXG1GW	0.00171547	21.1417
338	3	158534618	A	C	-0.087	0.0194	0.1824	7.31e-06	rs6441227	10894	GCST90274759.csv	TRUE	reported	lXG1GW	0.00184267	20.1074
348	4	5801734	T	C	-0.0925	0.0199	0.905	3.35e-06	rs10024178	14716	GCST90274759.csv	TRUE	reported	lXG1GW	0.00146606	21.6032
351	4	75665562	A	T	0.2754	0.0584	0.9857	2.41e-06	rs189104742	14729	GCST90274759.csv	TRUE	reported	lXG1GW	0.00150756	22.2353
353	4	117570202	T	C	-0.5595	0.1031	0.9928	5.74e-08	rs113459525	8710	GCST90274759.csv	TRUE	reported	lXG1GW	0.00336976	29.4431
354	4	124571895	T	C	0.1281	0.0258	0.9456	6.87e-07	rs62319741	14733	GCST90274759.csv	TRUE	reported	lXG1GW	0.00167048	24.649
359	5	158290318	T	G	-0.4018	0.0855	0.0084	2.61e-06	rs138969712	10206	GCST90274759.csv	TRUE	reported	lXG1GW	0.0021592	22.0802
361	7	7345002	A	G	0.0552	0.0122	0.3628	6.05e-06	rs6463679	14288	GCST90274759.csv	TRUE	reported	lXG1GW	0.00143075	20.4691
367	7	22807634	A	G	0.0598	0.0122	0.656	9.5e-07	rs1608554	14733	GCST90274759.csv	TRUE	reported	lXG1GW	0.00162811	24.0228
369	7	73680164	A	C	0.6927	0.156	0.0062	8.98e-06	rs187741347	6780	GCST90274759.csv	TRUE	reported	lXG1GW	0.00289968	19.7112
372	7	80681949	A	T	-0.0562	0.0122	0.4024	4.09e-06	rs1636592	14288	GCST90274759.csv	TRUE	reported	lXG1GW	0.00148299	21.2174
379	8	5250798	A	C	-0.4805	0.108	0.9939	8.62e-06	rs189735020	9002	GCST90274759.csv	TRUE	reported	lXG1GW	0.00219405	19.7899
380	8	53236046	A	C	-1.1601	0.2599	0.0046	8.06e-06	rs188357500	6106	GCST90274759.csv	TRUE	reported	lXG1GW	0.00325242	19.9176
381	8	102530192	A	G	-0.1301	0.0292	0.9512	8.37e-06	rs73701916	14726	GCST90274759.csv	TRUE	reported	lXG1GW	0.00134623	19.8486
382	9	24761881	T	G	0.3827	0.0851	0.991	6.89e-06	rs140343484	11661	GCST90274759.csv	TRUE	reported	lXG1GW	0.00173129	20.2201
383	10	8502517	A	T	0.5548	0.1204	0.0104	4.07e-06	rs4749761	6862	GCST90274759.csv	TRUE	reported	lXG1GW	0.0030848	21.2272
386	10	120219385	T	C	-0.2963	0.0636	0.9841	3.18e-06	rs79750029	12591	GCST90274759.csv	TRUE	reported	lXG1GW	0.00172084	21.701
389	11	102613285	T	G	-0.0606	0.0133	0.6677	5.2e-06	rs11512688	12193	GCST90274759.csv	TRUE	reported	lXG1GW	0.00169978	20.7573
390	11	127103652	A	G	-1.1173	0.2483	0.0031	6.8e-06	rs545875830	6780	GCST90274759.csv	TRUE	reported	lXG1GW	0.00297757	20.2422
393	12	65118323	C	G	-0.0551	0.0119	0.5267	3.65e-06	rs2620728	14288	GCST90274759.csv	TRUE	reported	lXG1GW	0.00149826	21.4362
396	14	32873478	T	G	-0.2905	0.0644	0.0097	6.46e-06	rs2145589	14288	GCST90274759.csv	TRUE	reported	lXG1GW	0.0014221	20.3451
398	14	91715447	T	C	0.1608	0.0357	0.03	6.66e-06	rs79226097	14732	GCST90274759.csv	TRUE	reported	lXG1GW	0.00137523	20.2851
399	15	81731168	A	G	0.3873	0.0799	0.9886	1.25e-06	rs142439763	10941	GCST90274759.csv	TRUE	reported	lXG1GW	0.00214295	23.4921
401	16	316890	T	C	0.0594	0.0132	0.5782	6.8e-06	rs739998	13662	GCST90274759.csv	TRUE	reported	lXG1GW	0.00148002	20.247
402	16	58197178	A	G	0.0777	0.0173	0.8369	7.08e-06	rs56139330	12197	GCST90274759.csv	TRUE	reported	lXG1GW	0.00165112	20.1687
403	16	58420146	T	C	0.3844	0.0866	0.0137	9.05e-06	rs139552323	11728	GCST90274759.csv	TRUE	reported	lXG1GW	0.00167717	19.6996
404	18	917376	A	T	0.3494	0.0754	0.0125	3.59e-06	rs117645472	11095	GCST90274759.csv	TRUE	reported	lXG1GW	0.00193168	21.4696
405	18	70229342	A	G	-0.2927	0.0654	0.0126	7.62e-06	rs73966257	12935	GCST90274759.csv	TRUE	reported	lXG1GW	0.00154615	20.0273
406	19	561872	A	T	0.1025	0.0231	0.1817	9.11e-06	rs151018349	10474	GCST90274759.csv	TRUE	reported	lXG1GW	0.00187627	19.6852
407	19	10840511	A	G	-0.3223	0.0694	0.988	3.42e-06	rs184295516	10746	GCST90274759.csv	TRUE	reported	lXG1GW	0.00200301	21.5636
688	20	43190257	A	T	0.8723	0.0252	0.0516	1e-200	rs112161145	14733	GCST90274759.csv	TRUE	reported	lXG1GW	0.0752111	1198.04
720	20	43223930	T	C	0.9687	0.0448	0.0189	1.1e-103	rs80212763	14249	GCST90274759.csv	TRUE	reported	lXG1GW	0.03177	467.478
861	20	43300667	A	G	0.12	0.0147	0.32	3.26e-16	rs12479560	12404	GCST90274759.csv	TRUE	reported	lXG1GW	0.00534366	66.6282
938	21	16545787	A	T	0.618	0.1265	0.008	1.03e-06	rs2823116	9813	GCST90274759.csv	TRUE	reported	lXG1GW	0.00242627	23.862
939	21	19074306	A	G	0.2127	0.0473	0.9793	6.9e-06	rs147052185	14244	GCST90274759.csv	TRUE	reported	lXG1GW	0.00141764	20.2186
942	22	37921425	A	G	-0.0599	0.0131	0.2529	4.82e-06	rs7292320	14729	GCST90274759.csv	TRUE	reported	lXG1GW	0.0014175	20.9051
946	1	921716	A	C	-0.0664	0.0144	0.5539	4.01e-06	rs13303278	10265	GCST90274760.csv	TRUE	reported	MGwBNN	0.00206706	21.2582
950	1	21802667	A	G	0.4282	0.0812	0.0149	1.34e-07	rs189746786	8481	GCST90274760.csv	TRUE	reported	MGwBNN	0.00326823	27.8022
951	1	197189391	C	G	-0.3211	0.0718	0.0125	7.74e-06	rs79664530	10843	GCST90274760.csv	TRUE	reported	MGwBNN	0.00184112	19.9964
953	1	225057589	A	C	-0.3226	0.0682	0.9882	2.24e-06	rs76672219	11291	GCST90274760.csv	TRUE	reported	MGwBNN	0.00197773	22.3709
954	2	10433322	T	C	0.508	0.1122	0.0101	5.96e-06	rs138877856	7417	GCST90274760.csv	TRUE	reported	MGwBNN	0.00275623	20.4939
955	2	112041032	A	G	0.3858	0.0843	0.0207	4.73e-06	rs529654120	8703	GCST90274760.csv	TRUE	reported	MGwBNN	0.0024008	20.9397
956	2	117094887	A	T	0.6308	0.1206	0.0053	1.69e-07	rs150721068	7837	GCST90274760.csv	TRUE	reported	MGwBNN	0.00347877	27.3513
957	2	142183922	A	G	0.1852	0.0418	0.0327	9.4e-06	rs141625055	11765	GCST90274760.csv	TRUE	reported	MGwBNN	0.00166576	19.6271
958	2	217779462	A	G	-0.967	0.2078	0.0035	3.26e-06	rs548847286	7639	GCST90274760.csv	TRUE	reported	MGwBNN	0.00282681	21.6495
959	3	93510228	A	G	-0.1495	0.0335	0.0532	8.09e-06	rs59142746	9453	GCST90274760.csv	TRUE	reported	MGwBNN	0.00210237	19.9114
964	3	108109666	T	G	0.5495	0.1176	0.995	2.97e-06	rs187586162	9333	GCST90274760.csv	TRUE	reported	MGwBNN	0.00233391	21.8287
987	3	111720183	A	G	0.0833	0.0166	0.1972	5.22e-07	rs62277657	11777	GCST90274760.csv	TRUE	reported	MGwBNN	0.00213359	25.1768
1004	3	189164574	A	G	-0.0897	0.0197	0.1327	5.28e-06	rs17491469	11777	GCST90274760.csv	TRUE	reported	MGwBNN	0.00175733	20.729
1005	4	4424044	A	G	-0.0811	0.0176	0.84	4.07e-06	rs138311590	11758	GCST90274760.csv	TRUE	reported	MGwBNN	0.0018026	21.2296
1012	4	40380879	T	C	-0.3099	0.0697	0.0147	8.74e-06	rs79259958	9945	GCST90274760.csv	TRUE	reported	MGwBNN	0.00198386	19.7647
1013	4	53367348	A	G	0.7211	0.1571	0.9963	4.43e-06	rs192833465	6939	GCST90274760.csv	TRUE	reported	MGwBNN	0.00302709	21.0627
1020	4	156930775	C	G	0.0692	0.014	0.626	7.7e-07	rs9684768	11330	GCST90274760.csv	TRUE	reported	MGwBNN	0.00215174	24.4275
1023	5	25911467	A	G	0.8364	0.175	0.9971	1.76e-06	rs529048184	6858	GCST90274760.csv	TRUE	reported	MGwBNN	0.00331979	22.8363
1024	5	84772073	T	C	-0.7316	0.1587	0.996	4.03e-06	rs553235314	7837	GCST90274760.csv	TRUE	reported	MGwBNN	0.00270438	21.2463
1025	5	103466564	A	G	-0.0873	0.0189	0.8494	3.86e-06	rs17340161	11330	GCST90274760.csv	TRUE	reported	MGwBNN	0.00187957	21.3318
1028	6	75845096	A	G	0.4457	0.0986	0.0066	6.18e-06	rs146938846	10843	GCST90274760.csv	TRUE	reported	MGwBNN	0.00188089	20.4292
1029	6	94484664	A	G	-0.4237	0.094	0.0108	6.56e-06	rs118087756	8024	GCST90274760.csv	TRUE	reported	MGwBNN	0.00252564	20.312
1031	6	143047898	T	C	0.0853	0.0181	0.1545	2.44e-06	rs9496445	11768	GCST90274760.csv	TRUE	reported	MGwBNN	0.00188373	22.2058
1032	7	13780997	A	G	0.0803	0.0181	0.1536	9.14e-06	rs12699544	11777	GCST90274760.csv	TRUE	reported	MGwBNN	0.00166845	19.6789
1033	7	53230471	T	C	0.5947	0.131	0.991	5.63e-06	rs558157074	7837	GCST90274760.csv	TRUE	reported	MGwBNN	0.00262279	20.6036
1034	7	106961661	A	G	0.311	0.0639	0.0191	1.13e-06	rs142970662	9834	GCST90274760.csv	TRUE	reported	MGwBNN	0.00240295	23.6827
1036	8	3686552	A	T	-0.079	0.0162	0.6759	1.08e-06	rs4993886	8371	GCST90274760.csv	TRUE	reported	MGwBNN	0.00283279	23.775
1040	8	4488873	C	G	-0.5541	0.1219	0.0049	5.48e-06	rs147251212	7837	GCST90274760.csv	TRUE	reported	MGwBNN	0.00262951	20.6566
1044	8	19493177	A	G	-0.2047	0.044	0.0245	3.28e-06	rs55885546	11778	GCST90274760.csv	TRUE	reported	MGwBNN	0.00183426	21.64
1045	8	53903686	A	G	-0.293	0.0644	0.0147	5.37e-06	rs141429639	11330	GCST90274760.csv	TRUE	reported	MGwBNN	0.00182365	20.696
1046	8	112086697	C	G	-0.1899	0.0421	0.9634	6.46e-06	rs74383279	11761	GCST90274760.csv	TRUE	reported	MGwBNN	0.00172699	20.3429
1051	9	92208227	A	G	-0.0674	0.0136	0.5323	7.2e-07	rs1329733	11330	GCST90274760.csv	TRUE	reported	MGwBNN	0.00216308	24.5564
1060	9	133454106	A	G	0.0877	0.0194	0.1326	6.17e-06	rs4740350	11778	GCST90274760.csv	TRUE	reported	MGwBNN	0.00173209	20.4325
1062	9	140239588	T	C	0.2119	0.0435	0.038	1.11e-06	rs142585779	10266	GCST90274760.csv	TRUE	reported	MGwBNN	0.00230611	23.7246
1064	10	52447591	T	C	0.0874	0.0186	0.8262	2.62e-06	rs117212234	11330	GCST90274760.csv	TRUE	reported	MGwBNN	0.00194501	22.076
1066	10	58297440	T	C	-0.5274	0.1122	0.0061	2.59e-06	rs145399195	8368	GCST90274760.csv	TRUE	reported	MGwBNN	0.00263347	22.0897
1068	10	97678022	A	G	-0.0716	0.0159	0.2386	6.7e-06	rs4561132	11329	GCST90274760.csv	TRUE	reported	MGwBNN	0.00178675	20.2747
1069	10	113519406	C	G	-0.6681	0.1422	0.0034	2.62e-06	rs148056225	8703	GCST90274760.csv	TRUE	reported	MGwBNN	0.00252997	22.0691
1073	10	132337972	T	C	-0.3165	0.0706	0.0143	7.36e-06	rs184054316	9333	GCST90274760.csv	TRUE	reported	MGwBNN	0.00214873	20.093
1074	11	43258257	T	C	-0.3979	0.0828	0.9917	1.54e-06	rs144163385	10843	GCST90274760.csv	TRUE	reported	MGwBNN	0.00212527	23.0891
1077	11	56743397	A	T	0.3628	0.0691	0.9847	1.52e-07	rs142125220	8283	GCST90274760.csv	TRUE	reported	MGwBNN	0.00331702	27.5596
1078	11	112934470	T	G	-0.2687	0.0588	0.028	4.88e-06	rs569463048	7943	GCST90274760.csv	TRUE	reported	MGwBNN	0.00262214	20.8772
1079	11	123394636	C	G	0.0679	0.0141	0.318	1.47e-06	rs77502336	11775	GCST90274760.csv	TRUE	reported	MGwBNN	0.00196556	23.1861
1083	12	81724190	T	C	0.1703	0.0362	0.0344	2.55e-06	rs118115625	11778	GCST90274760.csv	TRUE	reported	MGwBNN	0.00187554	22.1278
1084	12	94875237	T	C	-0.6466	0.143	0.9958	6.14e-06	rs541967120	7837	GCST90274760.csv	TRUE	reported	MGwBNN	0.00260206	20.4404
1085	12	130004146	A	G	0.2112	0.0451	0.9758	2.83e-06	rs148226005	11765	GCST90274760.csv	TRUE	reported	MGwBNN	0.00186052	21.9261
1087	13	115079047	A	G	-1.0232	0.2195	0.0028	3.14e-06	rs143754953	6604	GCST90274760.csv	TRUE	reported	MGwBNN	0.00327958	21.723
1088	15	58330033	A	G	-0.5407	0.1209	0.0081	7.74e-06	rs542312597	6773	GCST90274760.csv	TRUE	reported	MGwBNN	0.00294441	19.9955
1089	15	63108533	T	G	0.7195	0.1578	0.9968	5.13e-06	rs7175349	7837	GCST90274760.csv	TRUE	reported	MGwBNN	0.00264574	20.7844
1090	16	81582982	T	C	-0.3648	0.0818	0.9881	8.21e-06	rs114907684	8283	GCST90274760.csv	TRUE	reported	MGwBNN	0.00239538	19.8837
1092	17	15319167	T	C	0.5609	0.1217	0.9945	4.05e-06	rs180694336	8481	GCST90274760.csv	TRUE	reported	MGwBNN	0.00249837	21.2367
1094	18	54688939	T	C	-0.07	0.0153	0.7417	4.76e-06	rs1370215	11330	GCST90274760.csv	TRUE	reported	MGwBNN	0.00184409	20.9284
1096	19	5831634	T	G	-0.5826	0.1309	0.0056	8.56e-06	rs145035679	5540	GCST90274760.csv	TRUE	reported	MGwBNN	0.00356288	19.8018
1104	19	55422034	C	G	-0.0881	0.0176	0.8122	5.57e-07	rs6509909	11330	GCST90274760.csv	TRUE	reported	MGwBNN	0.00220667	25.0524
1109	21	22037441	A	G	-0.6287	0.1391	0.0069	6.19e-06	rs189625395	7837	GCST90274760.csv	TRUE	reported	MGwBNN	0.00259987	20.4231
1110	22	25646493	T	C	0.0765	0.0167	0.7151	4.63e-06	rs9941952	11774	GCST90274760.csv	TRUE	reported	MGwBNN	0.00177907	20.9805
1111	22	26178581	A	G	-0.9015	0.1835	0.0031	8.98e-07	rs12158659	6858	GCST90274760.csv	TRUE	reported	MGwBNN	0.003507	24.1286
1113	1	97314306	A	G	-0.468	0.103	0.0064	5.53e-06	rs190056714	8488	GCST90274761.csv	TRUE	reported	Qo3FGt	0.00242637	20.6402
1114	1	177562471	A	T	-0.272	0.0613	0.9862	9.11e-06	rs143330415	11345	GCST90274761.csv	TRUE	reported	Qo3FGt	0.00173244	19.6852
1115	3	80411535	T	C	0.9548	0.2137	0.0036	7.9e-06	rs190659359	6070	GCST90274761.csv	TRUE	reported	Qo3FGt	0.00327794	19.956
1118	3	85289379	A	T	-0.8313	0.1793	0.003	3.55e-06	rs548182724	6752	GCST90274761.csv	TRUE	reported	Qo3FGt	0.00317353	21.4895
1120	3	128431622	A	G	0.0626	0.0134	0.4935	2.99e-06	rs2712427	11345	GCST90274761.csv	TRUE	reported	Qo3FGt	0.00191999	21.8204
1125	4	58326821	A	T	-0.7118	0.1595	0.9928	8.09e-06	rs139528470	7736	GCST90274761.csv	TRUE	reported	Qo3FGt	0.0025678	19.9105
1126	4	131231273	A	G	0.7375	0.1406	0.0067	1.56e-07	rs185825146	7080	GCST90274761.csv	TRUE	reported	Qo3FGt	0.00387111	27.5062
1129	5	78787853	A	G	0.1447	0.0305	0.9489	2.09e-06	rs115455827	11792	GCST90274761.csv	TRUE	reported	Qo3FGt	0.00190512	22.5042
1130	5	94897863	T	C	-0.5124	0.1153	0.0066	8.83e-06	rs537309230	7456	GCST90274761.csv	TRUE	reported	Qo3FGt	0.00264183	19.7444
1134	6	151334530	A	C	0.2444	0.0522	0.0197	2.84e-06	rs117097664	11345	GCST90274761.csv	TRUE	reported	Qo3FGt	0.0019285	21.9172
1135	6	155496887	A	G	-0.5636	0.1253	0.9926	6.86e-06	rs139427879	6942	GCST90274761.csv	TRUE	reported	Qo3FGt	0.00290597	20.2262
1136	7	55835811	A	G	-0.9282	0.1951	0.9976	1.96e-06	rs183638423	6862	GCST90274761.csv	TRUE	reported	Qo3FGt	0.00328767	22.6278
1138	7	77960330	T	C	-0.067	0.0133	0.5979	4.71e-07	rs2691531	11793	GCST90274761.csv	TRUE	reported	Qo3FGt	0.00214728	25.373
1145	8	38058905	T	C	-0.9762	0.2058	0.0026	2.1e-06	rs145597781	6834	GCST90274761.csv	TRUE	reported	Qo3FGt	0.00328159	22.4936
1146	8	38170124	T	C	-0.6873	0.1501	0.0056	4.67e-06	rs570809698	6752	GCST90274761.csv	TRUE	reported	Qo3FGt	0.00309565	20.9605
1149	8	102489704	A	G	-0.1229	0.0242	0.9127	3.8e-07	rs2470622	11345	GCST90274761.csv	TRUE	reported	Qo3FGt	0.00226821	25.7867
1151	8	143761505	A	G	-0.4779	0.1035	0.0082	3.89e-06	rs587637031	8718	GCST90274761.csv	TRUE	reported	Qo3FGt	0.00243958	21.3154
1153	10	89584284	A	G	-0.0767	0.0172	0.7946	8.22e-06	rs11202576	11345	GCST90274761.csv	TRUE	reported	Qo3FGt	0.00174972	19.8819
1155	11	86946145	T	C	0.6964	0.1504	0.9965	3.65e-06	rs527497911	7844	GCST90274761.csv	TRUE	reported	Qo3FGt	0.00272583	21.4344
1156	11	101331132	A	G	-0.1557	0.035	0.9611	8.64e-06	rs72984228	11792	GCST90274761.csv	TRUE	reported	Qo3FGt	0.00167543	19.7864
1157	11	134706712	T	C	0.1331	0.0293	0.0539	5.55e-06	rs113946880	11792	GCST90274761.csv	TRUE	reported	Qo3FGt	0.00174692	20.6323
1159	12	30469811	A	G	-0.9097	0.1956	0.0029	3.31e-06	rs192483999	6862	GCST90274761.csv	TRUE	reported	Qo3FGt	0.00314225	21.6238
1160	12	90111252	A	T	0.1657	0.0359	0.9437	3.92e-06	rs7136254	9827	GCST90274761.csv	TRUE	reported	Qo3FGt	0.00216319	21.2994
1161	12	103075047	C	G	0.0659	0.0149	0.7403	9.74e-06	rs10860902	11778	GCST90274761.csv	TRUE	reported	Qo3FGt	0.00165808	19.558
1162	12	106820285	A	G	0.3535	0.0783	0.0101	6.34e-06	rs188371778	10858	GCST90274761.csv	TRUE	reported	Qo3FGt	0.00187366	20.3786
1164	13	83697033	A	C	0.3382	0.074	0.0152	4.87e-06	rs139044373	11345	GCST90274761.csv	TRUE	reported	Qo3FGt	0.00183772	20.8837
1166	14	51811766	T	C	-0.5134	0.1076	0.0076	1.83e-06	rs144760554	8718	GCST90274761.csv	TRUE	reported	Qo3FGt	0.00260458	22.7608
1167	14	92320254	T	C	0.5306	0.1168	0.9924	5.55e-06	rs552675041	6862	GCST90274761.csv	TRUE	reported	Qo3FGt	0.00299843	20.6311
1168	15	81221771	T	C	0.1554	0.0329	0.9514	2.32e-06	rs7171268	11345	GCST90274761.csv	TRUE	reported	Qo3FGt	0.00196269	22.3066
1169	16	29966452	T	C	-0.889	0.1964	0.9973	6e-06	rs183675015	6780	GCST90274761.csv	TRUE	reported	Qo3FGt	0.00301287	20.4829
1170	16	71410641	A	G	0.2995	0.0651	0.9878	4.21e-06	rs117269075	11786	GCST90274761.csv	TRUE	reported	Qo3FGt	0.00179261	21.1621
1171	17	3159813	C	G	0.6182	0.1338	0.9935	3.83e-06	rs548085023	6672	GCST90274761.csv	TRUE	reported	Qo3FGt	0.00318935	21.341
1172	18	36259669	A	C	0.6137	0.1203	0.0067	3.37e-07	rs574143006	6752	GCST90274761.csv	TRUE	reported	Qo3FGt	0.00383953	26.0167
1178	18	50513818	A	G	-0.212	0.042	0.0295	4.47e-07	rs148317708	10919	GCST90274761.csv	TRUE	reported	Qo3FGt	0.00232797	25.4738
1193	18	70105531	T	C	-0.0843	0.0186	0.1481	5.84e-06	rs9962377	11793	GCST90274761.csv	TRUE	reported	Qo3FGt	0.0017388	20.5379
1195	18	77253338	T	C	0.0692	0.0148	0.6047	2.93e-06	rs428324	10281	GCST90274761.csv	TRUE	reported	Qo3FGt	0.00212193	21.8577
1196	21	36485366	T	C	-0.6138	0.1378	0.994	8.42e-06	rs116990787	7162	GCST90274761.csv	TRUE	reported	Qo3FGt	0.00276261	19.8351
1197	22	38449700	A	G	-0.4994	0.1119	0.0095	8.09e-06	rs191689121	6178	GCST90274761.csv	TRUE	reported	Qo3FGt	0.00321359	19.9111
1201	1	98124988	A	C	0.4756	0.1068	0.9864	8.46e-06	rs571383581	7736	GCST90274762.csv	TRUE	reported	V3vfsl	0.00255689	19.8257
1202	1	108291334	T	C	-0.5179	0.1149	0.9936	6.56e-06	rs376921887	7843	GCST90274762.csv	TRUE	reported	V3vfsl	0.00258372	20.3115
1255	1	115829943	A	C	-0.0797	0.0122	0.3498	6.46e-11	rs6328	13224	GCST90274762.csv	TRUE	reported	V3vfsl	0.00321688	42.6708
1274	2	178451399	T	C	-0.738	0.1499	0.0045	8.51e-07	rs114524143	7456	GCST90274762.csv	TRUE	reported	V3vfsl	0.00324037	24.2322
1279	3	63495485	A	G	-0.3927	0.0862	0.9828	5.22e-06	rs193123086	8459	GCST90274762.csv	TRUE	reported	V3vfsl	0.00244751	20.7494
1286	4	96824143	A	G	0.0584	0.0126	0.3152	3.57e-06	rs72673086	12858	GCST90274762.csv	TRUE	reported	V3vfsl	0.00166796	21.4791
1287	4	119266088	T	C	-0.1646	0.0365	0.0262	6.5e-06	rs78167655	14743	GCST90274762.csv	TRUE	reported	V3vfsl	0.00137749	20.3336
1293	4	164064099	T	C	-0.1187	0.0258	0.9491	4.21e-06	rs4017	14742	GCST90274762.csv	TRUE	reported	V3vfsl	0.00143378	21.1643
1295	4	166807640	A	G	0.2208	0.0462	0.0229	1.76e-06	rs17689534	13421	GCST90274762.csv	TRUE	reported	V3vfsl	0.00169899	22.8375
1296	5	123140753	T	C	0.7387	0.1519	0.004	1.16e-06	rs183265899	7843	GCST90274762.csv	TRUE	reported	V3vfsl	0.00300629	23.6434
1301	5	132982500	A	G	0.2791	0.0563	0.9872	7.15e-07	rs112727050	14295	GCST90274762.csv	TRUE	reported	V3vfsl	0.00171622	24.5721
1302	5	172764093	T	C	0.7358	0.1594	0.0054	3.91e-06	rs185656378	6604	GCST90274762.csv	TRUE	reported	V3vfsl	0.00321615	21.3016
1304	6	838092	T	C	0.0853	0.0185	0.8904	4.01e-06	rs77493302	14743	GCST90274762.csv	TRUE	reported	V3vfsl	0.00143994	21.2567
1307	6	16601587	A	G	0.0619	0.0136	0.7375	5.33e-06	rs2237172	14295	GCST90274762.csv	TRUE	reported	V3vfsl	0.00144707	20.713
1314	6	31457874	A	C	-0.0685	0.0143	0.3918	1.67e-06	rs2904780	11538	GCST90274762.csv	TRUE	reported	V3vfsl	0.0019848	22.9421
1315	6	32192617	T	C	0.1203	0.0262	0.9514	4.4e-06	rs397081	14743	GCST90274762.csv	TRUE	reported	V3vfsl	0.00142798	21.08
1318	6	52413030	T	C	-0.4569	0.1007	0.0079	5.7e-06	rs75897006	8143	GCST90274762.csv	TRUE	reported	V3vfsl	0.00252175	20.5815
1319	6	128274955	C	G	-0.5299	0.1194	0.9939	9.08e-06	rs181253634	8187	GCST90274762.csv	TRUE	reported	V3vfsl	0.0024	19.6912
1321	6	150452471	A	G	0.0925	0.0205	0.0825	6.42e-06	rs73782207	14734	GCST90274762.csv	TRUE	reported	V3vfsl	0.00137992	20.3571
1324	6	153400418	T	G	0.0629	0.0137	0.2135	4.41e-06	rs9479501	14729	GCST90274762.csv	TRUE	reported	V3vfsl	0.00142911	21.0766
1328	7	15317019	T	C	0.4942	0.1044	0.9926	2.2e-06	rs183100070	8147	GCST90274762.csv	TRUE	reported	V3vfsl	0.00274292	22.4026
1329	7	30944899	A	G	0.1389	0.0276	0.0802	4.84e-07	rs12533747	14295	GCST90274762.csv	TRUE	reported	V3vfsl	0.00176862	25.3236
1333	7	56545690	T	C	0.8055	0.1776	0.0043	5.75e-06	rs185388875	6070	GCST90274762.csv	TRUE	reported	V3vfsl	0.00337744	20.5637
1334	7	121083584	A	C	-0.2445	0.0536	0.0179	5.08e-06	rs553475798	11763	GCST90274762.csv	TRUE	reported	V3vfsl	0.0017658	20.8044
1335	7	130302087	A	C	-0.1617	0.0352	0.9727	4.35e-06	rs17647697	14741	GCST90274762.csv	TRUE	reported	V3vfsl	0.00142951	21.0997
1336	7	151019021	C	G	0.1867	0.0408	0.966	4.74e-06	rs12539643	11344	GCST90274762.csv	TRUE	reported	V3vfsl	0.00184247	20.9359
1347	8	13332042	T	C	0.0578	0.0117	0.6636	7.81e-07	rs62494116	14729	GCST90274762.csv	TRUE	reported	V3vfsl	0.00165421	24.402
1348	8	62908374	T	C	-0.2284	0.0503	0.0226	5.61e-06	rs11778834	12841	GCST90274762.csv	TRUE	reported	V3vfsl	0.0016031	20.6152
1349	8	101050047	T	C	0.8459	0.1867	0.0048	5.88e-06	rs186236855	7162	GCST90274762.csv	TRUE	reported	V3vfsl	0.00285806	20.5224
1350	8	117656445	A	G	-1.0021	0.2256	0.9984	8.92e-06	rs56089108	7815	GCST90274762.csv	TRUE	reported	V3vfsl	0.00251837	19.7257
1351	8	122948812	A	G	0.0626	0.0126	0.719	6.76e-07	rs1878359	14740	GCST90274762.csv	TRUE	reported	V3vfsl	0.0016718	24.6802
1353	9	14636946	C	G	0.053	0.0118	0.55	7.07e-06	rs10961630	14295	GCST90274762.csv	TRUE	reported	V3vfsl	0.00140926	20.171
1354	9	82974368	C	G	-0.3354	0.0742	0.9912	6.18e-06	rs190434053	12634	GCST90274762.csv	TRUE	reported	V3vfsl	0.00161464	20.4291
1435	9	90362040	T	C	-0.0775	0.0118	0.4965	5.11e-11	rs3128517	14295	GCST90274762.csv	TRUE	reported	V3vfsl	0.00300848	43.1299
1448	9	91200387	A	T	-0.9357	0.209	0.0023	7.57e-06	rs143504786	6672	GCST90274762.csv	TRUE	reported	V3vfsl	0.00299517	20.0378
1454	10	89839430	A	G	-0.075	0.0148	0.1928	4.03e-07	rs12259196	13244	GCST90274762.csv	TRUE	reported	V3vfsl	0.00193526	25.6764
1455	10	125058869	T	C	0.2352	0.0521	0.9836	6.35e-06	rs4980184	14295	GCST90274762.csv	TRUE	reported	V3vfsl	0.00142363	20.3769
1456	11	9434918	A	C	-0.2977	0.0657	0.9883	5.86e-06	rs183185212	13808	GCST90274762.csv	TRUE	reported	V3vfsl	0.00148474	20.5288
1458	11	19837758	T	C	0.1739	0.0384	0.9748	5.94e-06	rs11025264	14743	GCST90274762.csv	TRUE	reported	V3vfsl	0.00138914	20.5059
1459	12	6028044	T	C	0.2375	0.0536	0.9802	9.38e-06	rs112261546	13808	GCST90274762.csv	TRUE	reported	V3vfsl	0.00141987	19.6307
1465	13	63207595	A	G	0.6503	0.1363	0.9952	1.83e-06	rs192225405	6862	GCST90274762.csv	TRUE	reported	V3vfsl	0.00330633	22.7567
1467	13	67428046	T	C	-0.175	0.0387	0.9756	6.13e-06	rs9599159	14730	GCST90274762.csv	TRUE	reported	V3vfsl	0.00138627	20.4454
1470	14	69285337	C	G	-0.055	0.0117	0.5283	2.59e-06	rs4899264	14295	GCST90274762.csv	TRUE	reported	V3vfsl	0.00154347	22.0949
1479	14	83608081	A	T	-0.2055	0.0432	0.9685	1.97e-06	rs182658308	10894	GCST90274762.csv	TRUE	reported	V3vfsl	0.00207285	22.6244
1480	14	94854041	A	G	0.0862	0.0195	0.0949	9.85e-06	rs7149605	14731	GCST90274762.csv	TRUE	reported	V3vfsl	0.00132476	19.5383
1484	15	79069066	T	C	-0.9195	0.2036	0.9937	6.3e-06	rs183448402	5540	GCST90274762.csv	TRUE	reported	V3vfsl	0.00366811	20.3888
1485	16	3327943	A	G	0.2773	0.0602	0.0196	4.1e-06	rs140072192	11925	GCST90274762.csv	TRUE	reported	V3vfsl	0.00177614	21.2146
1486	16	25442978	A	G	-0.3734	0.084	0.0075	8.78e-06	rs113260901	13951	GCST90274762.csv	TRUE	reported	V3vfsl	0.00141439	19.7573
1487	16	48516293	A	G	-0.4802	0.1047	0.0102	4.51e-06	rs574437934	6834	GCST90274762.csv	TRUE	reported	V3vfsl	0.00306861	21.0293
1488	17	47365286	T	C	-0.1722	0.0388	0.0258	9.07e-06	rs140882208	14731	GCST90274762.csv	TRUE	reported	V3vfsl	0.00133534	19.6945
1490	18	5679360	A	T	-0.1748	0.0386	0.0281	5.94e-06	rs74639669	14733	GCST90274762.csv	TRUE	reported	V3vfsl	0.00138999	20.5045
1491	18	8424231	T	G	-0.5725	0.1261	0.0056	5.62e-06	rs143180416	8036	GCST90274762.csv	TRUE	reported	V3vfsl	0.0025584	20.6069
1492	18	55441626	T	C	-0.1249	0.0259	0.1005	1.42e-06	rs62092633	11344	GCST90274762.csv	TRUE	reported	V3vfsl	0.00204583	23.2514
1502	19	16434937	T	C	0.0607	0.0124	0.3088	9.82e-07	rs34559191	13675	GCST90274762.csv	TRUE	reported	V3vfsl	0.00174923	23.9591
1504	19	43780396	T	C	-0.271	0.0565	0.014	1.61e-06	rs117164089	13421	GCST90274762.csv	TRUE	reported	V3vfsl	0.00171125	23.0026
1505	19	50900284	A	G	-0.4	0.0878	0.0132	5.22e-06	rs147415549	8491	GCST90274762.csv	TRUE	reported	V3vfsl	0.00243844	20.7505
1506	21	43942626	T	C	0.2541	0.0556	0.0235	4.87e-06	rs148834134	13421	GCST90274762.csv	TRUE	reported	V3vfsl	0.00155382	20.8831
1507	22	49775973	C	G	-0.2164	0.0467	0.0256	3.59e-06	rs13058191	14295	GCST90274762.csv	TRUE	reported	V3vfsl	0.00149984	21.4694
1508	1	2338015	T	C	-0.2016	0.0422	0.9714	1.78e-06	rs34154371	13232	GCST90274763.csv	TRUE	reported	pnpyH3	0.0017218	22.8187
1509	1	78903785	T	C	-0.2701	0.061	0.9878	9.52e-06	rs144073390	12935	GCST90274763.csv	TRUE	reported	pnpyH3	0.00151344	19.603
1510	1	157270515	A	C	-0.0812	0.0167	0.8466	1.16e-06	rs12073499	14295	GCST90274763.csv	TRUE	reported	pnpyH3	0.00165111	23.6384
1511	1	175056614	T	C	0.5707	0.1238	0.9951	4.03e-06	rs538558392	7456	GCST90274763.csv	TRUE	reported	pnpyH3	0.00284206	21.2451
1512	1	203643268	A	G	-0.0614	0.0138	0.2714	8.62e-06	rs7418913	14296	GCST90274763.csv	TRUE	reported	pnpyH3	0.00138281	19.7933
1513	1	243323060	T	C	-0.412	0.0828	0.0117	6.5e-07	rs192184598	9398	GCST90274763.csv	TRUE	reported	pnpyH3	0.00262758	24.7538
1520	2	119903318	A	G	0.3212	0.0616	0.9875	1.85e-07	rs13409086	12935	GCST90274763.csv	TRUE	reported	pnpyH3	0.00209755	27.1846
1593	2	202164805	C	G	-0.1987	0.0173	0.8696	1.56e-30	rs56328050	14743	GCST90274763.csv	TRUE	reported	pnpyH3	0.00886848	131.9
1674	2	231090015	A	T	-0.0806	0.0162	0.1582	6.51e-07	rs11695193	14743	GCST90274763.csv	TRUE	reported	pnpyH3	0.0016762	24.7503
1683	3	152332673	T	C	0.0781	0.0168	0.856	3.34e-06	rs11709039	14743	GCST90274763.csv	TRUE	reported	pnpyH3	0.00146373	21.6085
1699	4	5786594	A	C	0.0922	0.0203	0.094	5.58e-06	rs10024203	14735	GCST90274763.csv	TRUE	reported	pnpyH3	0.00139802	20.6258
1706	4	117570202	T	C	-0.4992	0.1031	0.9928	1.29e-06	rs113459525	8718	GCST90274763.csv	TRUE	reported	pnpyH3	0.00268194	23.4386
1708	5	179355851	A	G	0.7021	0.151	0.9962	3.32e-06	rs190127925	6862	GCST90274763.csv	TRUE	reported	pnpyH3	0.00314071	21.6131
1709	5	179923576	T	C	0.0668	0.015	0.1902	8.45e-06	rs13188908	14736	GCST90274763.csv	TRUE	reported	pnpyH3	0.00134402	19.8295
1724	5	180339648	A	G	0.3474	0.0683	0.0145	3.65e-07	rs148608719	12745	GCST90274763.csv	TRUE	reported	pnpyH3	0.00202581	25.8672
1725	6	158193698	A	G	0.0681	0.0145	0.6981	2.65e-06	rs1034059	14296	GCST90274763.csv	TRUE	reported	pnpyH3	0.00154054	22.0545
1728	7	61833768	T	C	0.4195	0.0912	0.9851	4.23e-06	rs187405204	6257	GCST90274763.csv	TRUE	reported	pnpyH3	0.00337009	21.1512
1729	7	63996088	A	G	0.6521	0.1369	0.0043	1.9e-06	rs548494083	9232	GCST90274763.csv	TRUE	reported	pnpyH3	0.00245166	22.6844
1732	7	149408698	T	C	0.5028	0.1098	0.9932	4.67e-06	rs145285015	8488	GCST90274763.csv	TRUE	reported	pnpyH3	0.00246439	20.9645
1735	8	5557775	C	G	0.1095	0.0238	0.9304	4.21e-06	rs111764025	14731	GCST90274763.csv	TRUE	reported	pnpyH3	0.00143489	21.1649
1740	8	118172358	A	G	-0.5267	0.1176	0.0064	7.51e-06	rs142983234	8380	GCST90274763.csv	TRUE	reported	pnpyH3	0.00238797	20.0543
1742	9	22742536	A	G	-0.2001	0.0428	0.9804	2.94e-06	rs78449258	14744	GCST90274763.csv	TRUE	reported	pnpyH3	0.00148029	21.8548
1743	9	107307410	T	G	0.9412	0.1772	0.003	1.09e-07	rs182186702	6942	GCST90274763.csv	TRUE	reported	pnpyH3	0.00404753	28.204
1745	10	84027526	T	C	0.2044	0.0412	0.978	7.01e-07	rs73306603	14741	GCST90274763.csv	TRUE	reported	pnpyH3	0.00166692	24.6098
1756	10	129961901	A	G	-0.0962	0.0215	0.0863	7.66e-06	rs1467702	14743	GCST90274763.csv	TRUE	reported	pnpyH3	0.00135612	20.0177
1757	11	1047464	T	C	0.7792	0.1743	0.0046	7.81e-06	rs140849570	6780	GCST90274763.csv	TRUE	reported	pnpyH3	0.00293897	19.9791
1758	11	16775485	A	G	-1.2499	0.2686	0.0014	3.27e-06	rs115472483	6862	GCST90274763.csv	TRUE	reported	pnpyH3	0.00314572	21.6477
1759	11	63817395	C	G	-0.3615	0.0776	0.0099	3.19e-06	rs140844269	12330	GCST90274763.csv	TRUE	reported	pnpyH3	0.00175698	21.6982
1760	11	98455719	A	G	-0.0539	0.0121	0.3708	8.41e-06	rs11216018	14296	GCST90274763.csv	TRUE	reported	pnpyH3	0.00138608	19.8402
1762	12	62645486	C	G	-0.0858	0.0165	0.1545	1.99e-07	rs1032417	14296	GCST90274763.csv	TRUE	reported	pnpyH3	0.00188787	27.0362
1786	12	82467039	A	G	0.1384	0.0312	0.0405	9.17e-06	rs56097553	14744	GCST90274763.csv	TRUE	reported	pnpyH3	0.00133281	19.6745
1788	13	36935220	C	G	-0.5727	0.1194	0.9923	1.61e-06	rs186496230	7844	GCST90274763.csv	TRUE	reported	pnpyH3	0.0029244	23.0004
1789	14	26517881	T	C	-0.4236	0.0948	0.9896	7.88e-06	rs143909684	7816	GCST90274763.csv	TRUE	reported	pnpyH3	0.00254802	19.9611
1791	14	57621512	T	C	0.8799	0.19	0.004	3.64e-06	rs185333593	6942	GCST90274763.csv	TRUE	reported	pnpyH3	0.00307989	21.4405
1792	16	2500527	T	G	-0.5332	0.12	0.0069	8.86e-06	rs558100872	6879	GCST90274763.csv	TRUE	reported	pnpyH3	0.00286186	19.7375
1796	17	27646452	T	C	-0.3607	0.0763	0.9916	2.27e-06	rs60842783	12313	GCST90274763.csv	TRUE	reported	pnpyH3	0.00181172	22.3446
1798	17	75033876	A	G	-0.0706	0.0157	0.685	6.9e-06	rs2411067	11345	GCST90274763.csv	TRUE	reported	pnpyH3	0.00177923	20.2178
1799	20	18691725	T	C	0.4596	0.0987	0.0092	3.22e-06	rs566403045	7654	GCST90274763.csv	TRUE	reported	pnpyH3	0.00282494	21.6777
1800	20	44566861	C	G	0.2318	0.0486	0.9827	1.85e-06	rs137887001	14296	GCST90274763.csv	TRUE	reported	pnpyH3	0.00158873	22.7454
1801	20	59282922	C	G	-0.408	0.0907	0.9922	6.85e-06	rs189435374	11095	GCST90274763.csv	TRUE	reported	pnpyH3	0.00182048	20.2315
1803	22	34084596	T	C	-0.8723	0.1923	0.0025	5.73e-06	rs543722493	6862	GCST90274763.csv	TRUE	reported	pnpyH3	0.00298966	20.5706
1804	22	48714112	T	C	0.0985	0.0222	0.1249	9.12e-06	rs7287303	11791	GCST90274763.csv	TRUE	reported	pnpyH3	0.00166683	19.6831
1807	1	159175354	A	G	0.0749	0.0114	0.5547	5.03e-11	rs12075	14731	GCST90274764.csv	TRUE	reported	HnB9jd	0.0029218	43.1613
1813	1	172117232	A	G	-0.0767	0.0172	0.1696	8.22e-06	rs10911109	11774	GCST90274764.csv	TRUE	reported	HnB9jd	0.00168608	19.882
1816	3	1768047	A	G	0.2955	0.0664	0.0105	8.57e-06	rs74796877	13120	GCST90274764.csv	TRUE	reported	HnB9jd	0.00150727	19.8022
2021	3	42906116	T	C	-0.3316	0.0225	0.9289	3.69e-49	rs2228467	14733	GCST90274764.csv	TRUE	reported	HnB9jd	0.0145284	217.173
2167	3	43179320	T	C	0.1502	0.0303	0.0433	7.16e-07	rs79684468	14286	GCST90274764.csv	TRUE	reported	HnB9jd	0.00171711	24.5694
2274	3	46258902	T	C	0.0785	0.0123	0.3561	1.75e-10	rs2201150	14286	GCST90274764.csv	TRUE	reported	HnB9jd	0.00284303	40.7257
2384	3	78164845	A	C	0.2888	0.0637	0.0159	5.79e-06	rs188031797	10421	GCST90274764.csv	TRUE	reported	HnB9jd	0.00196857	20.551
2386	3	112089351	T	C	-0.4495	0.0937	0.0118	1.61e-06	rs2399425	10456	GCST90274764.csv	TRUE	reported	HnB9jd	0.00219614	23.009
2388	3	165630564	T	C	-0.5974	0.1243	0.0054	1.54e-06	rs183209905	7842	GCST90274764.csv	TRUE	reported	HnB9jd	0.00293687	23.0928
2389	3	175964549	T	C	0.4043	0.0898	0.0083	6.72e-06	rs148554043	11726	GCST90274764.csv	TRUE	reported	HnB9jd	0.00172566	20.2666
2390	4	7347465	A	G	-0.322	0.0723	0.014	8.44e-06	rs111349120	11292	GCST90274764.csv	TRUE	reported	HnB9jd	0.00175349	19.8316
2391	4	104507060	A	C	-0.3374	0.0714	0.0128	2.3e-06	rs139597204	12303	GCST90274764.csv	TRUE	reported	HnB9jd	0.00181174	22.3266
2392	4	132823334	T	C	-0.4465	0.0959	0.9877	3.23e-06	rs74332710	9544	GCST90274764.csv	TRUE	reported	HnB9jd	0.00226616	21.6728
2410	5	118058126	A	C	-0.0656	0.0137	0.2333	1.68e-06	rs6894241	14715	GCST90274764.csv	TRUE	reported	HnB9jd	0.00155572	22.9249
2411	5	130672061	A	G	0.2299	0.0508	0.0222	6.02e-06	rs151240414	11335	GCST90274764.csv	TRUE	reported	HnB9jd	0.00180362	20.4774
2412	6	73354617	A	C	0.5792	0.1292	0.991	7.36e-06	rs561444579	6663	GCST90274764.csv	TRUE	reported	HnB9jd	0.00300714	20.091
2414	7	5039541	A	G	-0.732	0.1602	0.994	4.89e-06	rs143501681	6861	GCST90274764.csv	TRUE	reported	HnB9jd	0.00303382	20.8723
2450	7	75495667	A	G	0.2002	0.0205	0.09	1.58e-22	rs757973	14713	GCST90274764.csv	TRUE	reported	HnB9jd	0.0064404	95.3589
2485	7	114023168	T	C	0.586	0.1311	0.0074	7.83e-06	rs187360619	6778	GCST90274764.csv	TRUE	reported	HnB9jd	0.00293907	19.9738
2486	7	119212143	T	C	-0.6163	0.1331	0.9952	3.65e-06	rs117116678	7842	GCST90274764.csv	TRUE	reported	HnB9jd	0.00272656	21.4347
2487	7	130127548	T	C	0.5914	0.1323	0.0069	7.82e-06	rs547127645	7807	GCST90274764.csv	TRUE	reported	HnB9jd	0.00255299	19.9771
2490	8	11700967	A	T	-0.0913	0.0189	0.1104	1.36e-06	rs73209015	14728	GCST90274764.csv	TRUE	reported	HnB9jd	0.00158193	23.3324
2491	8	41183647	A	G	-0.9789	0.2187	0.9975	7.61e-06	rs138963595	6826	GCST90274764.csv	TRUE	reported	HnB9jd	0.00292644	20.0287
2492	8	49300287	T	C	-0.2283	0.0514	0.0172	8.93e-06	rs140965534	14238	GCST90274764.csv	TRUE	reported	HnB9jd	0.00138368	19.7253
2494	9	23473382	A	C	0.6874	0.1517	0.0032	5.86e-06	rs191428917	7807	GCST90274764.csv	TRUE	reported	HnB9jd	0.00262315	20.5275
2495	9	114362389	T	G	0.5091	0.1094	0.0055	3.26e-06	rs62569889	10204	GCST90274764.csv	TRUE	reported	HnB9jd	0.00211778	21.6514
2496	9	123376180	T	C	-0.5016	0.1002	0.9933	5.56e-07	rs193173366	8486	GCST90274764.csv	TRUE	reported	HnB9jd	0.00294439	25.054
2499	9	135483241	A	G	-0.5134	0.1092	0.0065	2.58e-06	rs116998097	7585	GCST90274764.csv	TRUE	reported	HnB9jd	0.00290568	22.0979
2502	10	128183195	T	G	0.1929	0.0422	0.9754	4.85e-06	rs79432525	14247	GCST90274764.csv	TRUE	reported	HnB9jd	0.00146447	20.8919
2503	11	24773107	A	G	-0.0609	0.0131	0.6155	3.34e-06	rs1564995	14286	GCST90274764.csv	TRUE	reported	HnB9jd	0.00151051	21.6088
2504	11	38158649	A	C	-0.6776	0.1476	0.004	4.42e-06	rs554426180	7644	GCST90274764.csv	TRUE	reported	HnB9jd	0.00274952	21.0698
2505	11	59416107	C	G	-0.7204	0.1606	0.0036	7.27e-06	rs147616537	6663	GCST90274764.csv	TRUE	reported	HnB9jd	0.00301077	20.1153
2510	11	85212255	A	G	0.3523	0.0738	0.0096	1.81e-06	rs140839616	13155	GCST90274764.csv	TRUE	reported	HnB9jd	0.0017293	22.7849
2512	11	95274487	T	G	0.1017	0.0208	0.9023	1.01e-06	rs34536806	14286	GCST90274764.csv	TRUE	reported	HnB9jd	0.00167062	23.9031
2513	12	3256098	T	C	-0.7747	0.173	0.0054	7.53e-06	rs148039562	8371	GCST90274764.csv	TRUE	reported	HnB9jd	0.00238978	20.048
2514	12	8724185	A	G	0.5386	0.1205	0.9923	7.83e-06	rs76717498	6778	GCST90274764.csv	TRUE	reported	HnB9jd	0.00293886	19.9724
2515	12	46017989	T	C	0.6038	0.1279	0.006	2.35e-06	rs76974933	9614	GCST90274764.csv	TRUE	reported	HnB9jd	0.00231279	22.282
2517	12	105757994	A	G	-0.1138	0.0244	0.9282	3.1e-06	rs35543857	14286	GCST90274764.csv	TRUE	reported	HnB9jd	0.00152031	21.7492
2518	12	129511889	A	G	0.5849	0.1322	0.0159	9.67e-06	rs188001526	6941	GCST90274764.csv	TRUE	reported	HnB9jd	0.00281226	19.5693
2519	13	85797611	A	G	0.4637	0.0958	0.0152	1.3e-06	rs143446379	7842	GCST90274764.csv	TRUE	reported	HnB9jd	0.00297866	23.4225
2521	16	24006879	T	C	0.2107	0.0451	0.9774	2.99e-06	rs114744647	14730	GCST90274764.csv	TRUE	reported	HnB9jd	0.00147955	21.8231
2608	16	80051931	T	C	-0.0818	0.0133	0.7358	7.73e-10	rs9940390	14286	GCST90274764.csv	TRUE	reported	HnB9jd	0.00264085	37.8218
2681	17	12254722	A	G	0.1063	0.0226	0.8771	2.56e-06	rs554698477	10894	GCST90274764.csv	TRUE	reported	HnB9jd	0.00202666	22.1192
2746	17	32619052	T	C	-0.1215	0.0156	0.167	6.78e-15	rs79722574	14720	GCST90274764.csv	TRUE	reported	HnB9jd	0.00410402	60.6519
2779	17	33653690	T	C	0.939	0.2113	0.0024	8.83e-06	rs140740455	6826	GCST90274764.csv	TRUE	reported	HnB9jd	0.00288477	19.7426
2780	17	54117492	A	G	0.1213	0.0272	0.0494	8.21e-06	rs9303380	14286	GCST90274764.csv	TRUE	reported	HnB9jd	0.00139017	19.8849
2781	17	77253324	C	G	-0.1089	0.0244	0.9022	8.08e-06	rs12453306	11335	GCST90274764.csv	TRUE	reported	HnB9jd	0.00175425	19.9159
2782	18	1508223	C	G	0.0555	0.0121	0.5296	4.5e-06	rs55843637	14286	GCST90274764.csv	TRUE	reported	HnB9jd	0.0014705	21.0356
2788	18	38337850	A	G	0.0554	0.0125	0.3264	9.34e-06	rs170520	14285	GCST90274764.csv	TRUE	reported	HnB9jd	0.00137316	19.6399
2861	19	37955248	C	G	0.0817	0.016	0.8362	3.29e-07	rs2112920	14286	GCST90274764.csv	TRUE	reported	HnB9jd	0.0018218	26.0701
2887	19	45427097	T	C	-0.3612	0.0815	0.0079	9.34e-06	rs142734446	12598	GCST90274764.csv	TRUE	reported	HnB9jd	0.00155669	19.6386
2888	20	49033630	T	G	0.2826	0.0606	0.0125	3.11e-06	rs139476527	12933	GCST90274764.csv	TRUE	reported	HnB9jd	0.00167869	21.7436
2904	21	39593226	A	G	-0.1678	0.0345	0.0333	1.15e-06	rs9976282	14722	GCST90274764.csv	TRUE	reported	HnB9jd	0.00160429	23.653
2908	22	33001359	T	C	-0.7619	0.166	0.003	4.44e-06	rs74872692	8748	GCST90274764.csv	TRUE	reported	HnB9jd	0.0024023	21.0611
2910	22	45003109	A	G	-0.0861	0.0187	0.1199	4.14e-06	rs73171545	14286	GCST90274764.csv	TRUE	reported	HnB9jd	0.00148173	21.1964
2912	1	109345776	T	C	-0.4177	0.0933	0.9921	7.57e-06	rs140703879	10679	GCST90274765.csv	TRUE	reported	JRrFne	0.00187336	20.0394
2914	1	180262631	T	C	-0.2586	0.0572	0.0142	6.16e-06	rs140521369	13422	GCST90274765.csv	TRUE	reported	JRrFne	0.0015205	20.4362
2915	1	214746825	A	G	-0.319	0.068	0.0131	2.72e-06	rs151251013	11439	GCST90274765.csv	TRUE	reported	JRrFne	0.00192017	22.0033
2916	2	7425475	C	G	0.0615	0.013	0.6941	2.24e-06	rs7595241	14288	GCST90274765.csv	TRUE	reported	JRrFne	0.00156391	22.377
2959	2	66640363	C	G	0.1856	0.0384	0.9689	1.34e-06	rs10496135	14288	GCST90274765.csv	TRUE	reported	JRrFne	0.00163235	23.3578
2960	2	183828779	T	G	-0.5277	0.1155	0.0058	4.9e-06	rs185215836	7756	GCST90274765.csv	TRUE	reported	JRrFne	0.00268414	20.8688
3026	2	204776176	C	G	-0.0803	0.0123	0.4754	6.65e-11	rs13010492	13422	GCST90274765.csv	TRUE	reported	JRrFne	0.00316539	42.6144
3048	3	12700866	C	G	0.2648	0.0589	0.0195	6.93e-06	rs192686691	10795	GCST90274765.csv	TRUE	reported	JRrFne	0.00186883	20.2081
3049	3	54383181	A	G	-0.822	0.1844	0.0029	8.28e-06	rs189507222	6780	GCST90274765.csv	TRUE	reported	JRrFne	0.00292228	19.8652
3050	3	58516854	C	G	0.4485	0.0922	0.992	1.15e-06	rs113539352	11439	GCST90274765.csv	TRUE	reported	JRrFne	0.00206432	23.6585
3051	3	71575288	T	C	0.2391	0.0538	0.9738	8.82e-06	rs1654018	10894	GCST90274765.csv	TRUE	reported	JRrFne	0.00180976	19.7476
3052	3	86473426	T	C	0.7088	0.1548	0.9957	4.68e-06	rs193046489	6862	GCST90274765.csv	TRUE	reported	JRrFne	0.003046	20.9594
3144	3	132200719	T	G	0.2346	0.0185	0.8822	7.53e-37	rs62292952	14728	GCST90274765.csv	TRUE	reported	JRrFne	0.0108007	160.788
3364	4	7444846	T	C	-0.0592	0.0133	0.6909	8.54e-06	rs4356912	14288	GCST90274765.csv	TRUE	reported	JRrFne	0.00138474	19.8098
3365	4	76428761	T	C	-0.1216	0.0272	0.0583	7.8e-06	rs6535499	14288	GCST90274765.csv	TRUE	reported	JRrFne	0.00139685	19.9834
3366	4	119585039	A	G	0.1335	0.0298	0.9401	7.47e-06	rs374784992	11760	GCST90274765.csv	TRUE	reported	JRrFne	0.00170366	20.0658
3371	4	123839263	T	C	-0.2096	0.045	0.0195	3.2e-06	rs79086127	14247	GCST90274765.csv	TRUE	reported	JRrFne	0.00152045	21.6918
3375	4	145124024	T	C	0.0596	0.0122	0.3904	1.03e-06	rs4554017	14288	GCST90274765.csv	TRUE	reported	JRrFne	0.00166754	23.8623
3403	5	23807519	T	C	0.3784	0.0842	0.0116	6.99e-06	rs115109204	10795	GCST90274765.csv	TRUE	reported	JRrFne	0.00186743	20.1928
3416	5	79993872	A	G	-0.3534	0.0698	0.0088	4.13e-07	rs6151686	12291	GCST90274765.csv	TRUE	reported	JRrFne	0.00208128	25.6302
3426	5	123121314	A	T	0.086	0.0192	0.861	7.49e-06	rs12521515	11780	GCST90274765.csv	TRUE	reported	JRrFne	0.00170024	20.0595
3428	5	124043525	A	G	0.741	0.1506	0.0102	8.64e-07	rs552139720	6664	GCST90274765.csv	TRUE	reported	JRrFne	0.00361973	24.2023
3430	5	150442171	A	C	0.0551	0.012	0.4736	4.4e-06	rs3792790	14288	GCST90274765.csv	TRUE	reported	JRrFne	0.00147343	21.0805
3432	5	174187919	T	C	0.0863	0.0169	0.8559	3.28e-07	rs6870560	14732	GCST90274765.csv	TRUE	reported	JRrFne	0.00176693	26.0729
3445	6	9710127	A	T	0.3112	0.0695	0.01	7.55e-06	rs1328133	13422	GCST90274765.csv	TRUE	reported	JRrFne	0.00149157	20.0468
4731	6	32444093	C	G	-0.4884	0.0277	0.9365	1.41e-69	rs9469127	14735	GCST90274765.csv	TRUE	reported	JRrFne	0.0206621	310.837
5349	6	32519041	A	G	-0.1775	0.0206	0.8408	6.9e-18	rs28635588	9182	GCST90274765.csv	TRUE	reported	JRrFne	0.00802098	74.228
8260	6	55615580	T	C	1.2173	0.2634	0.9988	3.81e-06	rs570280561	6744	GCST90274765.csv	TRUE	reported	JRrFne	0.00315699	21.3518
8261	6	81004579	T	C	-0.1185	0.0264	0.0713	7.17e-06	rs11961362	12851	GCST90274765.csv	TRUE	reported	JRrFne	0.00156535	20.1447
8262	6	97716286	A	T	0.55	0.1199	0.9944	4.49e-06	rs370541671	8710	GCST90274765.csv	TRUE	reported	JRrFne	0.00241002	21.0372
8270	6	125027776	C	G	0.0757	0.0157	0.1687	1.42e-06	rs1415763	14731	GCST90274765.csv	TRUE	reported	JRrFne	0.00157571	23.2452
8272	6	133835436	A	G	0.0671	0.015	0.8005	7.7e-06	rs13212719	14288	GCST90274765.csv	TRUE	reported	JRrFne	0.00139857	20.0079
8284	7	3911280	A	G	0.0729	0.0154	0.8219	2.2e-06	rs10242459	14729	GCST90274765.csv	TRUE	reported	JRrFne	0.00151908	22.4055
8338	8	61418130	T	C	-0.3645	0.0756	0.989	1.43e-06	rs73257451	11337	GCST90274765.csv	TRUE	reported	JRrFne	0.00204627	23.2421
8355	8	65680703	A	G	0.6589	0.1439	0.0041	4.67e-06	rs189122353	7808	GCST90274765.csv	TRUE	reported	JRrFne	0.00267802	20.9607
8356	8	81339142	A	G	-0.0561	0.0124	0.6505	6.06e-06	rs454265	14728	GCST90274765.csv	TRUE	reported	JRrFne	0.00138783	20.4655
8424	9	34710084	A	C	-0.1464	0.017	0.8639	7.19e-18	rs11574915	14733	GCST90274765.csv	TRUE	reported	JRrFne	0.00500856	74.1524
8511	9	35612978	A	G	0.1238	0.0265	0.0534	2.99e-06	rs34791102	14735	GCST90274765.csv	TRUE	reported	JRrFne	0.00147896	21.8218
8516	10	93652211	A	G	-0.0644	0.0142	0.6255	5.75e-06	rs7894965	11538	GCST90274765.csv	TRUE	reported	JRrFne	0.00177947	20.5646
8517	10	97695131	T	C	0.3832	0.0832	0.0083	4.11e-06	rs147323082	11926	GCST90274765.csv	TRUE	reported	JRrFne	0.00177557	21.2096
8518	11	60271039	A	T	-0.5235	0.1126	0.9927	3.33e-06	rs138525713	7844	GCST90274765.csv	TRUE	reported	JRrFne	0.00274805	21.6096
8519	11	110761495	T	C	-0.1769	0.04	0.9638	9.76e-06	rs532981037	10893	GCST90274765.csv	TRUE	reported	JRrFne	0.00179229	19.5549
8529	12	19813981	A	T	-0.0697	0.0135	0.2452	2.43e-07	rs6486995	14735	GCST90274765.csv	TRUE	reported	JRrFne	0.00180577	26.6526
8531	12	62401393	A	T	-0.0694	0.0156	0.1741	8.64e-06	rs11174279	14730	GCST90274765.csv	TRUE	reported	JRrFne	0.00134179	19.7884
8538	12	111904371	A	T	-0.0801	0.0132	0.5095	1.29e-09	rs4766578	11785	GCST90274765.csv	TRUE	reported	JRrFne	0.00311482	36.8166
8583	13	23257952	T	C	0.0928	0.0208	0.8962	8.14e-06	rs76295077	14288	GCST90274765.csv	TRUE	reported	JRrFne	0.00139121	19.9025
8584	13	43524220	A	C	0.5764	0.1209	0.9933	1.86e-06	rs186451181	6942	GCST90274765.csv	TRUE	reported	JRrFne	0.00326356	22.7232
8613	13	113647321	A	G	-0.0671	0.0137	0.2653	9.69e-07	rs4907572	14722	GCST90274765.csv	TRUE	reported	JRrFne	0.00162678	23.9853
8619	14	41086574	A	C	0.4318	0.0977	0.0276	9.89e-06	rs186019574	7728	GCST90274765.csv	TRUE	reported	JRrFne	0.00252123	19.5283
8620	14	48619204	A	C	-0.1236	0.0274	0.9429	6.45e-06	rs111317412	14288	GCST90274765.csv	TRUE	reported	JRrFne	0.00142215	20.3458
8621	14	76855291	A	G	-0.2939	0.0616	0.0119	1.83e-06	rs138108512	13422	GCST90274765.csv	TRUE	reported	JRrFne	0.00169311	22.76
8622	14	100142541	A	G	-0.2066	0.046	0.0209	7.08e-06	rs138618048	14247	GCST90274765.csv	TRUE	reported	JRrFne	0.00141386	20.169
8624	16	57300587	A	T	0.1349	0.0294	0.9557	4.47e-06	rs74764632	14734	GCST90274765.csv	TRUE	reported	JRrFne	0.00142688	21.0509
8625	16	75200130	T	C	0.7128	0.1585	0.0039	6.89e-06	rs186630665	6780	GCST90274765.csv	TRUE	reported	JRrFne	0.00297409	20.2185
8627	16	82146285	T	C	-0.3558	0.0803	0.9931	9.38e-06	rs7185085	12291	GCST90274765.csv	TRUE	reported	JRrFne	0.00159478	19.6295
8628	16	90059213	A	G	-0.7881	0.1755	0.0066	7.1e-06	rs61743724	7308	GCST90274765.csv	TRUE	reported	JRrFne	0.00275178	20.16
8629	17	14918425	T	C	-0.2707	0.0574	0.0151	2.4e-06	rs147708384	13801	GCST90274765.csv	TRUE	reported	JRrFne	0.00160895	22.2377
8630	17	28223430	T	C	0.4574	0.0983	0.9909	3.27e-06	rs28678453	8491	GCST90274765.csv	TRUE	reported	JRrFne	0.00254343	21.6463
8631	18	69226577	A	G	-0.1065	0.0239	0.0669	8.35e-06	rs11877886	14722	GCST90274765.csv	TRUE	reported	JRrFne	0.00134695	19.8538
8632	19	52249702	T	G	-0.0575	0.0128	0.307	7.05e-06	rs2070746	14288	GCST90274765.csv	TRUE	reported	JRrFne	0.00141036	20.1769
8633	20	30562156	T	C	-0.4374	0.092	0.0116	1.99e-06	rs191143221	10206	GCST90274765.csv	TRUE	reported	JRrFne	0.00220986	22.5994
8636	22	17731243	A	G	-0.1724	0.036	0.0585	1.68e-06	rs138440733	12404	GCST90274765.csv	TRUE	reported	JRrFne	0.00184546	22.9298
8638	1	32260562	T	C	0.2585	0.0548	0.9859	2.39e-06	rs11582772	14243	GCST90274766.csv	TRUE	reported	ZUs8vC	0.00155984	22.2484
8639	1	33160268	A	C	0.1699	0.0377	0.0704	6.59e-06	rs569293470	9830	GCST90274766.csv	TRUE	reported	ZUs8vC	0.00206184	20.3056
8640	1	78795518	A	C	0.4462	0.0995	0.0082	7.31e-06	rs180774767	8966	GCST90274766.csv	TRUE	reported	ZUs8vC	0.0022379	20.1056
8641	1	238606022	T	C	-0.0953	0.0208	0.0967	4.61e-06	rs111674022	14288	GCST90274766.csv	TRUE	reported	ZUs8vC	0.00146707	20.9893
8642	2	15218425	A	G	0.7274	0.1557	0.997	2.99e-06	rs181915067	7844	GCST90274766.csv	TRUE	reported	ZUs8vC	0.00277476	21.8202
8644	2	95948772	T	C	0.555	0.1241	0.0083	7.74e-06	rs140841023	6780	GCST90274766.csv	TRUE	reported	ZUs8vC	0.00294126	19.9947
8645	2	98837013	T	C	0.7489	0.1637	0.0041	4.77e-06	rs565102876	8911	GCST90274766.csv	TRUE	reported	ZUs8vC	0.00234318	20.9244
8733	2	228661828	T	C	-0.0996	0.0128	0.326	7.18e-15	rs10207134	14287	GCST90274766.csv	TRUE	reported	ZUs8vC	0.00422008	60.5394
8740	3	45157203	A	T	-0.053	0.0119	0.4995	8.44e-06	rs35757792	14720	GCST90274766.csv	TRUE	reported	ZUs8vC	0.00134575	19.8335
8741	3	166875144	C	G	0.6009	0.1336	0.9954	6.87e-06	rs150769074	7844	GCST90274766.csv	TRUE	reported	ZUs8vC	0.00257238	20.2246
8743	4	72810037	T	G	-0.8671	0.1921	0.9966	6.37e-06	rs191733600	6780	GCST90274766.csv	TRUE	reported	ZUs8vC	0.00299606	20.3683
8747	5	40408939	T	C	0.0955	0.0213	0.9122	7.34e-06	rs55891514	14735	GCST90274766.csv	TRUE	reported	ZUs8vC	0.0013624	20.0997
8753	5	133019542	T	C	0.1091	0.0239	0.9296	5e-06	rs13185268	14724	GCST90274766.csv	TRUE	reported	ZUs8vC	0.00141323	20.8351
8754	5	180258889	T	C	0.9898	0.2027	0.0034	1.04e-06	rs182250053	6744	GCST90274766.csv	TRUE	reported	ZUs8vC	0.0035232	23.8374
8755	6	1448190	T	C	0.0637	0.0135	0.3674	2.38e-06	rs11242693	12404	GCST90274766.csv	TRUE	reported	ZUs8vC	0.00179172	22.2608
8808	6	32635998	T	G	-0.076	0.0148	0.215	2.82e-07	rs9274623	14288	GCST90274766.csv	TRUE	reported	ZUs8vC	0.00184218	26.3659
8817	6	40998167	T	C	0.1459	0.0185	0.883	3.11e-15	rs742493	14735	GCST90274766.csv	TRUE	reported	ZUs8vC	0.00420327	62.1882
8843	6	51953097	A	G	0.0522	0.0116	0.4744	6.8e-06	rs9357723	14735	GCST90274766.csv	TRUE	reported	ZUs8vC	0.00137239	20.2473
8844	6	85789991	C	G	-0.5968	0.1272	0.0049	2.71e-06	rs184336618	7844	GCST90274766.csv	TRUE	reported	ZUs8vC	0.00279852	22.0076
8845	6	107477601	T	G	-0.0622	0.0138	0.754	6.57e-06	rs7749768	14709	GCST90274766.csv	TRUE	reported	ZUs8vC	0.00137924	20.3125
8848	6	162943133	T	C	0.0801	0.0179	0.136	7.65e-06	rs34729167	14288	GCST90274766.csv	TRUE	reported	ZUs8vC	0.00139952	20.0216
8849	6	167363434	C	G	-0.0624	0.0138	0.7473	6.13e-06	rs3798304	14287	GCST90274766.csv	TRUE	reported	ZUs8vC	0.00142905	20.4433
8852	7	55791153	T	C	0.0611	0.0137	0.6697	8.2e-06	rs62456601	12836	GCST90274766.csv	TRUE	reported	ZUs8vC	0.00154717	19.8872
8853	7	132691830	T	C	-0.659	0.1446	0.9958	5.18e-06	rs116933802	7808	GCST90274766.csv	TRUE	reported	ZUs8vC	0.00265302	20.7646
8854	7	153965244	C	G	-0.5481	0.1113	0.0078	8.46e-07	rs78057940	7844	GCST90274766.csv	TRUE	reported	ZUs8vC	0.00308213	24.2448
8855	8	22584718	T	C	0.0573	0.012	0.5396	1.8e-06	rs1129474	14288	GCST90274766.csv	TRUE	reported	ZUs8vC	0.00159325	22.7974
8856	8	73806676	T	C	-0.6068	0.126	0.0125	1.47e-06	rs192756860	8859	GCST90274766.csv	TRUE	reported	ZUs8vC	0.00261114	23.1874
8857	8	78606731	T	C	0.6965	0.1553	0.9957	7.3e-06	rs78051929	6942	GCST90274766.csv	TRUE	reported	ZUs8vC	0.00288907	20.1082
8859	9	115519904	T	C	0.0636	0.0127	0.3159	5.5e-07	rs2796032	14718	GCST90274766.csv	TRUE	reported	ZUs8vC	0.00170106	25.0754
8862	10	73509465	T	C	-0.0722	0.0162	0.1993	8.32e-06	rs748503	14288	GCST90274766.csv	TRUE	reported	ZUs8vC	0.00138826	19.8602
8863	10	96583617	A	G	-0.4789	0.104	0.9934	4.13e-06	rs72816682	9813	GCST90274766.csv	TRUE	reported	ZUs8vC	0.00215617	21.1999
8866	10	127693479	A	G	0.1939	0.0414	0.9774	2.82e-06	rs41302923	14726	GCST90274766.csv	TRUE	reported	ZUs8vC	0.00148739	21.9329
8867	11	12312107	T	C	0.6591	0.1468	0.9956	7.13e-06	rs144246246	7844	GCST90274766.csv	TRUE	reported	ZUs8vC	0.00256329	20.153
8868	11	16961620	T	C	-0.6203	0.1325	0.991	2.85e-06	rs146136572	6744	GCST90274766.csv	TRUE	reported	ZUs8vC	0.00323926	21.91
8869	11	42142787	T	C	0.1191	0.026	0.9413	4.63e-06	rs10837780	14288	GCST90274766.csv	TRUE	reported	ZUs8vC	0.00146645	20.9805
8871	12	19657540	A	G	0.2057	0.0422	0.9739	1.09e-06	rs73072893	13230	GCST90274766.csv	TRUE	reported	ZUs8vC	0.00179269	23.7563
8872	12	25892808	T	G	0.5514	0.123	0.0065	7.36e-06	rs180912476	7728	GCST90274766.csv	TRUE	reported	ZUs8vC	0.00259375	20.0914
8873	12	76655980	T	C	0.3494	0.0713	0.9856	9.56e-07	rs564398411	10407	GCST90274766.csv	TRUE	reported	ZUs8vC	0.00230218	24.0095
8874	12	104149874	A	G	0.0635	0.0128	0.6933	7.02e-07	rs4981022	14721	GCST90274766.csv	TRUE	reported	ZUs8vC	0.00166903	24.6076
8875	13	24524337	T	C	-0.2	0.0451	0.028	9.22e-06	rs61945278	13386	GCST90274766.csv	TRUE	reported	ZUs8vC	0.00146696	19.6626
8876	13	58400459	A	G	-0.2684	0.0606	0.9854	9.47e-06	rs17070045	11439	GCST90274766.csv	TRUE	reported	ZUs8vC	0.00171194	19.613
8877	13	94794693	T	G	-0.3016	0.0678	0.0116	8.65e-06	rs188589130	12291	GCST90274766.csv	TRUE	reported	ZUs8vC	0.00160738	19.7848
8878	14	92792639	T	C	0.1297	0.0289	0.9526	7.19e-06	rs118164045	14288	GCST90274766.csv	TRUE	reported	ZUs8vC	0.00140767	20.1383
8879	14	94625543	T	C	-0.1512	0.0328	0.0376	4.03e-06	rs151092565	14728	GCST90274766.csv	TRUE	reported	ZUs8vC	0.00144074	21.247
8880	14	106782532	A	T	-0.1602	0.0344	0.0632	3.21e-06	rs2003431	9786	GCST90274766.csv	TRUE	reported	ZUs8vC	0.00221127	21.683
8882	15	40077948	A	C	0.1072	0.0238	0.0762	6.66e-06	rs1027232	14730	GCST90274766.csv	TRUE	reported	ZUs8vC	0.00137542	20.2851
8884	16	6461485	T	C	-1.2623	0.2651	0.9959	1.92e-06	rs188763656	5540	GCST90274766.csv	TRUE	reported	ZUs8vC	0.00407589	22.6646
8886	16	63795822	A	T	0.0616	0.0134	0.3426	4.29e-06	rs6498926	12844	GCST90274766.csv	TRUE	reported	ZUs8vC	0.00164262	21.1293
8887	16	75583962	T	C	1.1201	0.2472	0.0017	5.87e-06	rs559946847	6942	GCST90274766.csv	TRUE	reported	ZUs8vC	0.00294883	20.5254
8888	17	60452001	T	C	0.5381	0.1159	0.0074	3.44e-06	rs139830595	6942	GCST90274766.csv	TRUE	reported	ZUs8vC	0.00309548	21.5493
8894	17	67136325	C	G	-0.185	0.0359	0.9688	2.56e-07	rs117753190	14243	GCST90274766.csv	TRUE	reported	ZUs8vC	0.00186099	26.5518
8898	17	72761195	C	G	-0.2256	0.0429	0.9694	1.45e-07	rs117900576	13224	GCST90274766.csv	TRUE	reported	ZUs8vC	0.00208686	27.6502
8900	18	56487606	T	C	-0.0736	0.0158	0.1755	3.19e-06	rs6420556	14288	GCST90274766.csv	TRUE	reported	ZUs8vC	0.00151639	21.696
8905	19	6535637	T	C	-0.055	0.0124	0.3574	9.19e-06	rs348389	14288	GCST90274766.csv	TRUE	reported	ZUs8vC	0.00137503	19.6708
8906	21	32961256	T	C	0.0804	0.0166	0.1452	1.28e-06	rs35833676	14732	GCST90274766.csv	TRUE	reported	ZUs8vC	0.0015898	23.4551
8910	21	44005002	A	G	-0.1315	0.0276	0.9476	1.89e-06	rs13049624	14288	GCST90274766.csv	TRUE	reported	ZUs8vC	0.00158625	22.6972
8914	22	49877754	T	G	-0.1184	0.0257	0.9406	4.09e-06	rs5769672	14732	GCST90274766.csv	TRUE	reported	ZUs8vC	0.00143863	21.2216
8918	1	161582200	C	G	0.0603	0.0132	0.608	4.92e-06	rs74127049	13422	GCST90274767.csv	TRUE	reported	rwBmTQ	0.00155237	20.8652
8920	1	203441260	A	G	-0.3061	0.0626	0.0116	1.01e-06	rs146074782	12935	GCST90274767.csv	TRUE	reported	rwBmTQ	0.00184506	23.9062
8926	1	245606006	T	G	-0.1035	0.0228	0.899	5.64e-06	rs55755820	11538	GCST90274767.csv	TRUE	reported	rwBmTQ	0.00178281	20.6032
8928	2	241647342	T	C	0.0983	0.0215	0.9113	4.83e-06	rs1001495	13650	GCST90274767.csv	TRUE	reported	rwBmTQ	0.00152909	20.901
8929	3	6127208	T	C	0.2157	0.0449	0.0255	1.56e-06	rs143910182	14730	GCST90274767.csv	TRUE	reported	rwBmTQ	0.00156432	23.0754
8931	3	14445911	A	G	-0.21	0.0426	0.0278	8.24e-07	rs116683909	14724	GCST90274767.csv	TRUE	reported	rwBmTQ	0.0016477	24.2974
8932	3	36826034	C	G	0.8044	0.1778	0.0028	6.06e-06	rs75705398	6942	GCST90274767.csv	TRUE	reported	rwBmTQ	0.0029398	20.4623
8934	3	40054358	A	G	0.1273	0.0278	0.048	4.67e-06	rs74491711	14735	GCST90274767.csv	TRUE	reported	rwBmTQ	0.00142102	20.9656
8935	3	46462144	T	C	0.0585	0.0127	0.6736	4.1e-06	rs4317138	14288	GCST90274767.csv	TRUE	reported	rwBmTQ	0.00148282	21.215
8936	4	18770241	A	C	-0.6325	0.1363	0.0048	3.48e-06	rs62410201	6942	GCST90274767.csv	TRUE	reported	rwBmTQ	0.00309243	21.528
8953	4	77373079	T	C	0.0574	0.0114	0.4869	4.78e-07	rs2870238	14736	GCST90274767.csv	TRUE	reported	rwBmTQ	0.00171747	25.3487
8954	4	96534030	T	C	-0.5129	0.1125	0.9936	5.14e-06	rs572087541	7844	GCST90274767.csv	TRUE	reported	rwBmTQ	0.00264286	20.7802
8955	4	132418501	A	G	0.7856	0.1753	0.997	7.41e-06	rs562559148	7844	GCST90274767.csv	TRUE	reported	rwBmTQ	0.00255382	20.0784
8956	5	131248643	A	G	-0.4989	0.1093	0.0067	5.01e-06	rs116494076	7844	GCST90274767.csv	TRUE	reported	rwBmTQ	0.00264909	20.8294
8957	6	31432006	A	G	-0.1027	0.0232	0.0765	9.57e-06	rs2263318	14735	GCST90274767.csv	TRUE	reported	rwBmTQ	0.00132812	19.5932
8958	6	38479704	T	C	-0.3769	0.0813	0.9918	3.55e-06	rs147308091	11282	GCST90274767.csv	TRUE	reported	rwBmTQ	0.00190133	21.4879
8959	6	68806863	T	C	-0.5227	0.1126	0.9923	3.45e-06	rs147626901	7506	GCST90274767.csv	TRUE	reported	rwBmTQ	0.00286269	21.5433
8960	6	86144743	C	G	0.1164	0.0237	0.9291	9.04e-07	rs12204524	14727	GCST90274767.csv	TRUE	reported	rwBmTQ	0.00163525	24.1185
8964	7	3238978	T	C	-0.0548	0.0118	0.5907	3.42e-06	rs4719850	14726	GCST90274767.csv	TRUE	reported	rwBmTQ	0.00146244	21.5644
8965	7	17545964	A	G	-0.1497	0.0319	0.0393	2.7e-06	rs73071153	14728	GCST90274767.csv	TRUE	reported	rwBmTQ	0.00149303	22.0193
8966	7	34711511	T	C	-0.0671	0.0149	0.6941	6.69e-06	rs11285223	10894	GCST90274767.csv	TRUE	reported	rwBmTQ	0.00185814	20.2765
8967	7	138305573	A	G	-0.9891	0.2206	0.002	7.34e-06	rs73164661	6862	GCST90274767.csv	TRUE	reported	rwBmTQ	0.00292111	20.0975
8970	9	17747494	T	G	0.5585	0.1202	0.9941	3.38e-06	rs16935960	9893	GCST90274767.csv	TRUE	reported	rwBmTQ	0.00217752	21.5849
8976	9	94180109	T	C	0.1307	0.0289	0.0514	6.11e-06	rs80014265	14736	GCST90274767.csv	TRUE	reported	rwBmTQ	0.00138603	20.4502
8977	9	135902793	T	C	0.0664	0.0148	0.3078	7.24e-06	rs2905095	11337	GCST90274767.csv	TRUE	reported	rwBmTQ	0.00177233	20.125
8978	10	3963996	T	C	-0.3923	0.0829	0.0123	2.22e-06	rs145455845	10537	GCST90274767.csv	TRUE	reported	rwBmTQ	0.00212075	22.3895
8980	10	8219575	A	T	0.5204	0.1144	0.0127	5.39e-06	rs145552003	6826	GCST90274767.csv	TRUE	reported	rwBmTQ	0.00302233	20.6869
8984	10	18295482	A	G	0.0574	0.0125	0.3093	4.39e-06	rs1926742	14725	GCST90274767.csv	TRUE	reported	rwBmTQ	0.00142997	21.0836
8987	10	34433796	A	G	-0.2064	0.0437	0.9788	2.32e-06	rs77354000	14735	GCST90274767.csv	TRUE	reported	rwBmTQ	0.00151164	22.3048
8988	10	84736730	T	C	1.0191	0.2066	0.0022	8.11e-07	rs146677920	6942	GCST90274767.csv	TRUE	reported	rwBmTQ	0.00349276	24.3247
8989	10	116653091	C	G	-0.202	0.0445	0.9774	5.64e-06	rs17092563	14733	GCST90274767.csv	TRUE	reported	rwBmTQ	0.00139664	20.6027
8990	10	132905425	A	G	0.0971	0.0186	0.1154	1.79e-07	rs11017721	14288	GCST90274767.csv	TRUE	reported	rwBmTQ	0.00190377	27.2491
8991	11	1989274	A	G	-0.0692	0.014	0.7293	7.7e-07	rs112492	13224	GCST90274767.csv	TRUE	reported	rwBmTQ	0.00184413	24.4281
8999	11	84372512	A	T	0.0927	0.0202	0.0922	4.45e-06	rs17735284	14725	GCST90274767.csv	TRUE	reported	rwBmTQ	0.00142817	21.0571
9001	11	115081786	C	G	0.224	0.0416	0.0223	7.26e-08	rs77083410	14734	GCST90274767.csv	TRUE	reported	rwBmTQ	0.00196397	28.9901
9003	11	124343973	T	G	0.5132	0.1134	0.005	6.02e-06	rs75164572	12005	GCST90274767.csv	TRUE	reported	rwBmTQ	0.00170312	20.4774
9005	11	125709752	A	G	-0.5884	0.1308	0.9958	6.84e-06	rs189184191	9695	GCST90274767.csv	TRUE	reported	rwBmTQ	0.00208294	20.2321
9010	12	57405049	A	G	0.0948	0.0207	0.0846	4.66e-06	rs73114426	14731	GCST90274767.csv	TRUE	reported	rwBmTQ	0.00142176	20.9709
9058	12	101934062	A	G	-0.4853	0.0899	0.007	6.73e-08	rs117582787	11961	GCST90274767.csv	TRUE	reported	rwBmTQ	0.0024304	29.1359
9061	13	46239903	A	G	0.2618	0.0591	0.0138	9.43e-06	rs536720979	11760	GCST90274767.csv	TRUE	reported	rwBmTQ	0.00166584	19.6196
9063	13	70459364	A	G	0.1955	0.0426	0.0226	4.45e-06	rs185147397	14729	GCST90274767.csv	TRUE	reported	rwBmTQ	0.00142784	21.0579
9064	13	107073765	T	C	0.333	0.0752	0.009	9.5e-06	rs146658143	12962	GCST90274767.csv	TRUE	reported	rwBmTQ	0.00151051	19.6059
9065	14	94811056	T	G	-0.2384	0.0537	0.0143	9.02e-06	rs79960240	14249	GCST90274767.csv	TRUE	reported	rwBmTQ	0.00138127	19.7062
9066	15	58348542	A	G	0.6308	0.1393	0.983	5.94e-06	rs181639546	6106	GCST90274767.csv	TRUE	reported	rwBmTQ	0.0033471	20.4993
9067	16	26890471	T	C	-0.0547	0.0123	0.3198	8.7e-06	rs6497967	14729	GCST90274767.csv	TRUE	reported	rwBmTQ	0.00134094	19.7745
9069	17	21386459	A	G	-0.0643	0.0137	0.7287	2.69e-06	rs12949647	14288	GCST90274767.csv	TRUE	reported	rwBmTQ	0.00153936	22.0252
9123	17	33992028	T	C	-0.2589	0.0342	0.035	3.73e-14	rs72625914	14726	GCST90274767.csv	TRUE	reported	rwBmTQ	0.0038765	57.2998
9281	17	34195180	A	C	-0.3246	0.0413	0.9561	3.85e-15	rs117639761	14736	GCST90274767.csv	TRUE	reported	rwBmTQ	0.00417446	61.7644
9390	17	34281657	T	C	0.4302	0.0709	0.0127	1.3e-09	rs139881749	10850	GCST90274767.csv	TRUE	reported	rwBmTQ	0.0033818	36.8102
9398	17	34292003	A	G	0.6296	0.1149	0.0079	4.26e-08	rs554137432	6942	GCST90274767.csv	TRUE	reported	rwBmTQ	0.00430656	30.0168
9401	17	34294558	A	G	0.5066	0.1041	0.0059	1.14e-06	rs180731390	9054	GCST90274767.csv	TRUE	reported	rwBmTQ	0.00260888	23.6773
9492	17	34326215	A	C	-0.5147	0.0158	0.1497	1e-200	rs712048	14723	GCST90274767.csv	TRUE	reported	rwBmTQ	0.0672313	1061.05
9570	17	34340777	T	C	1.4485	0.106	0.0064	1.64e-42	rs113634985	11139	GCST90274767.csv	TRUE	reported	rwBmTQ	0.0164877	186.701
9716	17	47298101	A	G	-0.1778	0.0402	0.0234	9.74e-06	rs12103669	14734	GCST90274767.csv	TRUE	reported	rwBmTQ	0.00132591	19.5593
9717	17	70242276	T	C	0.7103	0.1489	0.0039	1.84e-06	rs72850175	7808	GCST90274767.csv	TRUE	reported	rwBmTQ	0.00290597	22.7501
9718	19	11626019	T	C	-0.1724	0.039	0.0385	9.85e-06	rs376974828	10696	GCST90274767.csv	TRUE	reported	rwBmTQ	0.00182361	19.5373
9721	19	45416741	T	C	0.0669	0.0138	0.2405	1.25e-06	rs438811	14720	GCST90274767.csv	TRUE	reported	rwBmTQ	0.00159402	23.4982
9723	22	18960402	A	G	0.2677	0.0604	0.0168	9.33e-06	rs140564229	12737	GCST90274767.csv	TRUE	reported	rwBmTQ	0.00153988	19.6406
9725	22	51076281	T	C	-0.1397	0.0285	0.0559	9.5e-07	rs113959305	13224	GCST90274767.csv	TRUE	reported	rwBmTQ	0.00181364	24.0236
9729	1	23748852	C	G	0.0566	0.0119	0.4781	1.97e-06	rs11589432	14287	GCST90274768.csv	TRUE	reported	MWpduH	0.00158092	22.6192
9732	1	162549169	C	G	0.7245	0.1431	0.991	4.13e-07	rs191556973	9354	GCST90274768.csv	TRUE	reported	MWpduH	0.00273282	25.6274
9733	1	223016493	T	C	-1.2482	0.2571	0.0018	1.2e-06	rs191843993	6942	GCST90274768.csv	TRUE	reported	MWpduH	0.00338382	23.5635
9734	1	243141624	A	T	-0.2379	0.0524	0.0212	5.62e-06	rs142015555	12935	GCST90274768.csv	TRUE	reported	MWpduH	0.00159099	20.6091
9735	2	107404307	T	C	0.6744	0.1477	0.9961	4.97e-06	rs549328637	6942	GCST90274768.csv	TRUE	reported	MWpduH	0.00299424	20.8425
9736	2	113853431	A	T	0.3143	0.0654	0.0167	1.54e-06	rs368278624	10894	GCST90274768.csv	TRUE	reported	MWpduH	0.00211556	23.0916
9742	2	130959219	T	C	-0.2782	0.0609	0.0129	4.92e-06	rs149395110	12880	GCST90274768.csv	TRUE	reported	MWpduH	0.00161756	20.8647
9743	2	144224302	T	C	0.3806	0.0856	0.0099	8.74e-06	rs189331848	10597	GCST90274768.csv	TRUE	reported	MWpduH	0.00186208	19.7655
9744	2	207344346	A	G	-0.5352	0.1186	0.9933	6.4e-06	rs187714203	6942	GCST90274768.csv	TRUE	reported	MWpduH	0.00292487	20.3581
9746	3	23762647	T	C	0.3449	0.0738	0.991	2.96e-06	rs75622071	13157	GCST90274768.csv	TRUE	reported	MWpduH	0.00165728	21.8377
9747	3	132409355	T	C	-0.6943	0.1413	0.9949	8.94e-07	rs200046908	7844	GCST90274768.csv	TRUE	reported	MWpduH	0.00306858	24.1379
9751	3	144213414	A	G	0.0941	0.0198	0.103	2.01e-06	rs7611785	14736	GCST90274768.csv	TRUE	reported	MWpduH	0.0015304	22.5834
9754	5	9890960	A	G	-0.8967	0.2009	0.997	8.07e-06	rs181604229	6862	GCST90274768.csv	TRUE	reported	MWpduH	0.00289484	19.9163
9758	6	67085077	A	G	-0.0777	0.0163	0.846	1.87e-06	rs851850	14288	GCST90274768.csv	TRUE	reported	MWpduH	0.00158783	22.7199
9761	6	107168083	T	C	0.3811	0.079	0.9894	1.41e-06	rs565274678	11796	GCST90274768.csv	TRUE	reported	MWpduH	0.00196894	23.2675
9762	6	130447812	A	C	0.484	0.1079	0.0097	7.27e-06	rs140387440	7844	GCST90274768.csv	TRUE	reported	MWpduH	0.00255857	20.1158
9778	7	155146782	T	C	-0.0755	0.0161	0.1668	2.74e-06	rs7806274	13667	GCST90274768.csv	TRUE	reported	MWpduH	0.00160646	21.9876
9791	8	10694001	T	C	0.1437	0.0297	0.0428	1.31e-06	rs111437511	14733	GCST90274768.csv	TRUE	reported	MWpduH	0.00158643	23.4068
9802	8	23781453	T	C	-0.0546	0.0116	0.5447	2.52e-06	rs1705699	14714	GCST90274768.csv	TRUE	reported	MWpduH	0.00150344	22.1519
9807	8	42100809	A	G	0.0769	0.0142	0.7856	6.11e-08	rs12114935	14732	GCST90274768.csv	TRUE	reported	MWpduH	0.00198678	29.3236
9817	8	53980481	T	C	-0.8347	0.1803	0.9964	3.67e-06	rs117289795	6942	GCST90274768.csv	TRUE	reported	MWpduH	0.00307784	21.4262
9818	8	144986071	A	G	-0.5803	0.13	0.9919	8.05e-06	rs141247883	6780	GCST90274768.csv	TRUE	reported	MWpduH	0.00293031	19.92
9829	9	86838024	A	T	-0.2681	0.0579	0.9693	3.65e-06	rs11140450	10797	GCST90274768.csv	TRUE	reported	MWpduH	0.00198185	21.4366
9847	9	125205800	A	G	-0.4338	0.0862	0.0069	4.84e-07	rs149427427	11139	GCST90274768.csv	TRUE	reported	MWpduH	0.00226846	25.3213
10094	9	136155000	T	C	-0.2482	0.0166	0.1875	1.52e-50	rs635634	11785	GCST90274768.csv	TRUE	reported	MWpduH	0.0186164	223.519
10165	10	29446793	A	G	0.2192	0.0478	0.9825	4.52e-06	rs79990760	14725	GCST90274768.csv	TRUE	reported	MWpduH	0.0014261	21.0265
10167	11	24600146	A	G	0.0546	0.0117	0.5707	3.06e-06	rs11028036	14728	GCST90274768.csv	TRUE	reported	MWpduH	0.00147648	21.7748
10170	11	50675038	T	C	-0.0822	0.018	0.6982	4.96e-06	rs200184122	9830	GCST90274768.csv	TRUE	reported	MWpduH	0.00211702	20.8502
10176	11	64434151	T	C	-0.0865	0.0181	0.8838	1.76e-06	rs10792444	14732	GCST90274768.csv	TRUE	reported	MWpduH	0.00154789	22.8358
10189	11	75419643	A	G	0.0548	0.0119	0.3757	4.12e-06	rs636479	14731	GCST90274768.csv	TRUE	reported	MWpduH	0.00143751	21.2035
10222	12	578100	A	G	-0.1159	0.0116	0.4365	1.66e-23	rs7296588	14725	GCST90274768.csv	TRUE	reported	MWpduH	0.00673382	99.8141
10264	12	42149726	T	C	-0.2585	0.0576	0.0302	7.19e-06	rs118167883	11439	GCST90274768.csv	TRUE	reported	MWpduH	0.00175762	20.1373
10265	12	52649672	T	C	0.2811	0.0624	0.0145	6.64e-06	rs147821354	12591	GCST90274768.csv	TRUE	reported	MWpduH	0.00160914	20.2901
10269	12	81177765	A	G	-0.0637	0.0133	0.6502	1.67e-06	rs7137942	12404	GCST90274768.csv	TRUE	reported	MWpduH	0.00184591	22.9354
10277	12	119526244	T	C	0.055	0.0122	0.4114	6.54e-06	rs34520165	14727	GCST90274768.csv	TRUE	reported	MWpduH	0.00137814	20.3211
10281	13	22284926	T	C	-0.0624	0.0122	0.3844	3.14e-07	rs521795	14288	GCST90274768.csv	TRUE	reported	MWpduH	0.00182761	26.157
10288	13	78006196	A	G	0.1539	0.0343	0.0337	7.23e-06	rs9530655	14724	GCST90274768.csv	TRUE	reported	MWpduH	0.00136543	20.1294
10293	13	94811031	C	G	0.2285	0.0507	0.0168	6.58e-06	rs146498677	13422	GCST90274768.csv	TRUE	reported	MWpduH	0.00151106	20.3092
10294	14	26960217	A	G	0.6061	0.1321	0.0056	4.47e-06	rs567213004	6826	GCST90274768.csv	TRUE	reported	MWpduH	0.00307453	21.0453
10296	15	56638156	A	G	0.2127	0.0449	0.0215	2.17e-06	rs147851492	14727	GCST90274768.csv	TRUE	reported	MWpduH	0.00152148	22.438
10300	15	82219411	T	C	-0.0733	0.0161	0.8338	5.29e-06	rs28494158	13867	GCST90274768.csv	TRUE	reported	MWpduH	0.00149254	20.725
10301	15	88662371	A	G	-0.2939	0.063	0.0121	3.08e-06	rs55917500	13386	GCST90274768.csv	TRUE	reported	MWpduH	0.00162316	21.7597
10302	17	53955936	T	C	-0.5309	0.1187	0.0082	7.73e-06	rs191614100	8452	GCST90274768.csv	TRUE	reported	MWpduH	0.00236123	19.9996
10312	18	2511738	T	C	-0.0673	0.0134	0.2475	5.1e-07	rs12606983	14715	GCST90274768.csv	TRUE	reported	MWpduH	0.00171126	25.221
10332	18	8776111	T	C	0.7784	0.1747	0.0042	8.36e-06	rs532800775	6942	GCST90274768.csv	TRUE	reported	MWpduH	0.00285164	19.847
10333	18	37914244	T	C	-0.24	0.0532	0.9846	6.44e-06	rs553415701	13604	GCST90274768.csv	TRUE	reported	MWpduH	0.00149377	20.3486
10335	19	7089332	A	G	0.5128	0.1083	0.0155	2.19e-06	rs535363857	6744	GCST90274768.csv	TRUE	reported	MWpduH	0.00331345	22.4135
10403	19	7901618	A	G	0.3017	0.0521	0.0169	7.01e-09	rs149462828	14288	GCST90274768.csv	TRUE	reported	MWpduH	0.00234145	33.5285
10506	19	7990039	T	C	-0.262	0.0508	0.0192	2.5e-07	rs149782588	13855	GCST90274768.csv	TRUE	reported	MWpduH	0.00191618	26.5958
10757	19	8077649	A	G	-0.3464	0.0423	0.0219	2.63e-16	rs62123152	14731	GCST90274768.csv	TRUE	reported	MWpduH	0.00453179	67.0527
10806	19	8094596	A	G	0.7207	0.1129	0.007	1.73e-10	rs142682195	7646	GCST90274768.csv	TRUE	reported	MWpduH	0.00530125	40.7387
10876	19	8107212	A	G	-0.392	0.0448	0.0207	2.13e-18	rs78865157	14726	GCST90274768.csv	TRUE	reported	MWpduH	0.00517225	76.5521
10966	19	8126830	A	C	-0.7506	0.0163	0.8619	1e-200	rs62124694	14713	GCST90274768.csv	TRUE	reported	MWpduH	0.12597	2120.23
11008	19	8133328	T	C	-0.5095	0.0952	0.006	8.7e-08	rs183021512	13501	GCST90274768.csv	TRUE	reported	MWpduH	0.00211704	28.6385
11045	19	8138555	A	C	-0.3303	0.0568	0.013	6.06e-09	rs149392122	14288	GCST90274768.csv	TRUE	reported	MWpduH	0.00236114	33.8111
11050	19	8140111	T	C	0.4301	0.0285	0.0439	1.85e-51	rs112479210	14736	GCST90274768.csv	TRUE	reported	MWpduH	0.0152198	227.714
11079	19	8144576	A	G	0.2977	0.057	0.0134	1.76e-07	rs138018973	14288	GCST90274768.csv	TRUE	reported	MWpduH	0.0019055	27.2739
11203	19	8178058	T	C	-0.5075	0.1021	0.0064	6.67e-07	rs187365139	9948	GCST90274768.csv	TRUE	reported	MWpduH	0.00247747	24.7021
11211	19	8186263	A	G	-0.2848	0.0479	0.0213	2.75e-09	rs7247560	13799	GCST90274768.csv	TRUE	reported	MWpduH	0.00255535	35.3465
11349	19	8258033	A	G	0.2454	0.0423	0.024	6.58e-09	rs113408786	14718	GCST90274768.csv	TRUE	reported	MWpduH	0.00228154	33.6519
11716	19	49206145	C	G	-0.3279	0.0114	0.4445	6.2e-182	rs516316	14734	GCST90274768.csv	TRUE	reported	MWpduH	0.0531651	827.207
12000	20	1689636	A	G	-0.0577	0.013	0.4566	9.06e-06	rs2317999	11760	GCST90274768.csv	TRUE	reported	MWpduH	0.00167236	19.6966
12002	1	64836646	T	C	-0.1263	0.0264	0.9486	1.72e-06	rs1514964	14734	GCST90274769.csv	TRUE	reported	O96SCy	0.00155097	22.8844
12003	1	76835048	A	G	0.1458	0.0321	0.9674	5.57e-06	rs17098842	14732	GCST90274769.csv	TRUE	reported	O96SCy	0.00139841	20.6275
12007	1	154994265	T	C	0.0534	0.0116	0.5411	4.16e-06	rs6671688	14286	GCST90274769.csv	TRUE	reported	O96SCy	0.00148119	21.1888
12063	1	207095623	C	G	0.0638	0.0111	0.5279	9.04e-09	rs291084	14726	GCST90274769.csv	TRUE	reported	O96SCy	0.0022384	33.0321
12091	1	220406445	T	G	0.5707	0.1286	0.9952	9.09e-06	rs553918794	10793	GCST90274769.csv	TRUE	reported	O96SCy	0.00182138	19.6903
12093	2	56679291	A	C	0.159	0.0358	0.0266	8.94e-06	rs79683119	14734	GCST90274769.csv	TRUE	reported	O96SCy	0.00133698	19.7228
12094	2	111889358	A	G	0.2696	0.0542	0.9859	6.55e-07	rs76291845	14244	GCST90274769.csv	TRUE	reported	O96SCy	0.00173403	24.7389
12137	2	207076122	T	C	-0.1056	0.0198	0.0895	9.64e-08	rs112641086	14731	GCST90274769.csv	TRUE	reported	O96SCy	0.0019272	28.4406
12149	2	225950693	A	G	-0.5325	0.1097	0.9928	1.21e-06	rs115990151	8708	GCST90274769.csv	TRUE	reported	O96SCy	0.00269857	23.5573
12150	3	47457589	A	G	-0.3609	0.0808	0.0072	7.95e-06	rs148586029	11454	GCST90274769.csv	TRUE	reported	O96SCy	0.00173875	19.9469
12152	3	124901642	A	G	0.1063	0.024	0.0645	9.46e-06	rs79205279	13854	GCST90274769.csv	TRUE	reported	O96SCy	0.00141402	19.6147
12153	3	177032662	A	G	-0.4465	0.0998	0.0083	7.68e-06	rs74618101	8708	GCST90274769.csv	TRUE	reported	O96SCy	0.00229333	20.0116
12154	3	177259891	A	G	-0.991	0.2079	0.002	1.87e-06	rs137889017	6663	GCST90274769.csv	TRUE	reported	O96SCy	0.00339852	22.7147
12155	4	102569209	C	G	-0.0597	0.0121	0.6079	8.06e-07	rs2866626	14285	GCST90274769.csv	TRUE	reported	O96SCy	0.00170121	24.3398
12156	4	125828318	T	C	0.0624	0.0137	0.7035	5.24e-06	rs76679915	11962	GCST90274769.csv	TRUE	reported	O96SCy	0.0017313	20.7422
12157	4	138284908	A	C	0.1182	0.0263	0.9197	6.98e-06	rs374794081	11339	GCST90274769.csv	TRUE	reported	O96SCy	0.00177818	20.1951
12158	4	157065076	T	C	0.0531	0.0116	0.6323	4.7e-06	rs7661151	14730	GCST90274769.csv	TRUE	reported	O96SCy	0.00142054	20.9515
12180	5	43405459	T	C	0.0702	0.0122	0.4126	8.71e-09	rs4866742	12829	GCST90274769.csv	TRUE	reported	O96SCy	0.0025742	33.1045
12209	5	84924989	A	C	0.2298	0.0488	0.9815	2.49e-06	rs116782490	12633	GCST90274769.csv	TRUE	reported	O96SCy	0.00175223	22.1713
12212	5	102824347	A	G	-0.1684	0.0323	0.0376	1.85e-07	rs78843608	14725	GCST90274769.csv	TRUE	reported	O96SCy	0.00184257	27.1782
12213	5	111364298	T	C	1.1743	0.2515	0.9982	3.02e-06	rs145194138	6778	GCST90274769.csv	TRUE	reported	O96SCy	0.00320617	21.7949
12227	5	131707429	A	G	0.0597	0.0128	0.5481	3.1e-06	rs2631360	11780	GCST90274769.csv	TRUE	reported	O96SCy	0.00184324	21.7498
12234	6	4946980	T	C	0.7436	0.1681	0.0034	9.71e-06	rs142810471	6941	GCST90274769.csv	TRUE	reported	O96SCy	0.00281124	19.5622
12235	6	29556379	A	G	-0.4948	0.112	0.9936	9.97e-06	rs141430371	6941	GCST90274769.csv	TRUE	reported	O96SCy	0.00280402	19.5118
12236	6	105996839	T	C	-0.3878	0.087	0.0083	8.29e-06	rs186658503	11732	GCST90274769.csv	TRUE	reported	O96SCy	0.00169071	19.8657
12237	6	133219653	A	G	-0.3961	0.0891	0.9578	8.77e-06	rs532591438	7727	GCST90274769.csv	TRUE	reported	O96SCy	0.00255114	19.7579
12238	6	145107700	A	G	0.0934	0.0205	0.1058	5.21e-06	rs11754249	11779	GCST90274769.csv	TRUE	reported	O96SCy	0.00175919	20.7545
12239	7	12554637	A	T	0.1874	0.0424	0.9776	9.88e-06	rs118111688	13374	GCST90274769.csv	TRUE	reported	O96SCy	0.00145852	19.5318
12240	7	18702222	A	C	0.0779	0.0171	0.1364	5.22e-06	rs801520	14732	GCST90274769.csv	TRUE	reported	O96SCy	0.00140673	20.7503
12241	7	46882651	A	G	0.8458	0.1809	0.9966	2.93e-06	rs550335877	6941	GCST90274769.csv	TRUE	reported	O96SCy	0.00313957	21.8541
12242	7	52184708	A	T	-0.7051	0.1557	0.0033	5.94e-06	rs570804552	7842	GCST90274769.csv	TRUE	reported	O96SCy	0.00260833	20.5028
12244	7	77694740	A	G	-0.058	0.0128	0.7423	5.86e-06	rs3823797	14732	GCST90274769.csv	TRUE	reported	O96SCy	0.00139178	20.5294
12245	7	115560778	T	C	0.1812	0.0392	0.0244	3.79e-06	rs143400203	14722	GCST90274769.csv	TRUE	reported	O96SCy	0.00144926	21.3641
12248	7	130968020	T	C	-0.468	0.1054	0.0079	8.99e-06	rs75717148	10156	GCST90274769.csv	TRUE	reported	O96SCy	0.00193752	19.7117
12249	8	140021118	A	G	-0.2573	0.0566	0.0124	5.47e-06	rs151057622	13799	GCST90274769.csv	TRUE	reported	O96SCy	0.00149537	20.6625
12260	9	90419900	A	C	-0.2853	0.0513	0.0176	2.68e-08	rs76669782	12933	GCST90274769.csv	TRUE	reported	O96SCy	0.00238579	30.9244
12264	9	136145414	A	C	-0.115	0.0231	0.1851	6.41e-07	rs587611953	7943	GCST90274769.csv	TRUE	reported	O96SCy	0.00311053	24.7778
12273	10	16164441	A	G	0.4786	0.0922	0.9929	2.09e-07	rs2994315	9777	GCST90274769.csv	TRUE	reported	O96SCy	0.00274842	26.9398
12278	10	18423885	A	G	-0.2794	0.0614	0.9874	5.35e-06	rs145052221	14286	GCST90274769.csv	TRUE	reported	O96SCy	0.00144736	20.704
12281	10	65628928	A	G	-0.8889	0.1797	0.0024	7.55e-07	rs374445666	7842	GCST90274769.csv	TRUE	reported	O96SCy	0.0031105	24.4624
12283	10	65712038	T	C	-0.7098	0.1388	0.0038	3.16e-07	rs538134405	7842	GCST90274769.csv	TRUE	reported	O96SCy	0.00332369	26.1446
12294	10	90264140	T	C	-0.058	0.012	0.6211	1.34e-06	rs2477954	14286	GCST90274769.csv	TRUE	reported	O96SCy	0.00163258	23.3578
12297	10	105492625	T	C	-0.1844	0.0395	0.0271	3.04e-06	rs78552613	14734	GCST90274769.csv	TRUE	reported	O96SCy	0.00147695	21.7906
12299	11	25452442	A	G	-0.0959	0.0208	0.8571	4.02e-06	rs371663005	10894	GCST90274769.csv	TRUE	reported	O96SCy	0.0019475	21.2535
12302	11	101931137	T	C	-0.4741	0.1049	0.0098	6.2e-06	rs142426463	7842	GCST90274769.csv	TRUE	reported	O96SCy	0.00259796	20.4211
12303	11	113953622	A	G	-0.1935	0.0355	0.0347	5.02e-08	rs73000929	14734	GCST90274769.csv	TRUE	reported	O96SCy	0.00201238	29.7061
12304	12	54692061	A	G	-0.0688	0.0118	0.4015	5.53e-09	rs6580980	14285	GCST90274769.csv	TRUE	reported	O96SCy	0.00237411	33.9901
12313	12	55558442	A	G	0.3427	0.0672	0.0122	3.4e-07	rs546951873	11273	GCST90274769.csv	TRUE	reported	O96SCy	0.0023017	26.0024
12316	12	69466941	A	G	-0.055	0.0122	0.3872	6.54e-06	rs7958187	13420	GCST90274769.csv	TRUE	reported	O96SCy	0.00151215	20.3208
12318	12	106453419	T	G	-0.2617	0.0587	0.0119	8.26e-06	rs140404587	14241	GCST90274769.csv	TRUE	reported	O96SCy	0.00139375	19.8733
12319	12	120145839	A	C	-0.3688	0.0812	0.992	5.58e-06	rs140089909	10793	GCST90274769.csv	TRUE	reported	O96SCy	0.00190765	20.6248
12321	13	106647340	T	G	0.129	0.0282	0.9561	4.77e-06	rs77569365	14734	GCST90274769.csv	TRUE	reported	O96SCy	0.00141822	20.9229
12322	14	67925045	A	G	-0.8893	0.1899	0.0028	2.83e-06	rs142167126	6941	GCST90274769.csv	TRUE	reported	O96SCy	0.00314959	21.9241
12323	14	86936828	A	G	0.051	0.0114	0.5556	7.69e-06	rs12589600	14711	GCST90274769.csv	TRUE	reported	O96SCy	0.00135862	20.0111
12324	15	91295829	A	T	-0.0866	0.0194	0.8668	8.05e-06	rs28384995	14286	GCST90274769.csv	TRUE	reported	O96SCy	0.00139289	19.9238
12332	17	7459299	T	G	-0.0855	0.017	0.7824	4.92e-07	rs11078696	10894	GCST90274769.csv	TRUE	reported	O96SCy	0.00231654	25.2903
12334	17	8580609	A	G	0.0907	0.0204	0.9021	8.75e-06	rs4346241	14286	GCST90274769.csv	TRUE	reported	O96SCy	0.00138179	19.7648
12335	17	32884274	A	T	0.451	0.0892	0.01	4.28e-07	rs73988722	9812	GCST90274769.csv	TRUE	reported	O96SCy	0.00259858	25.5585
12336	18	1508223	C	G	0.0549	0.0119	0.5287	3.96e-06	rs55843637	14286	GCST90274769.csv	TRUE	reported	O96SCy	0.00148763	21.2809
12338	18	74179338	C	G	0.2181	0.0466	0.9802	2.87e-06	rs71363004	11982	GCST90274769.csv	TRUE	reported	O96SCy	0.00182481	21.9012
12340	19	31385455	A	G	0.2249	0.0501	0.0212	7.16e-06	rs150193318	14286	GCST90274769.csv	TRUE	reported	O96SCy	0.00140858	20.1485
12341	19	55238516	T	G	0.242	0.0523	0.0489	3.71e-06	rs113582651	8911	GCST90274769.csv	TRUE	reported	O96SCy	0.00239695	21.4057
12342	20	412572	A	G	0.2844	0.0643	0.988	9.73e-06	rs148348749	13799	GCST90274769.csv	TRUE	reported	O96SCy	0.00141571	19.5602
12343	20	37899262	T	C	-0.8264	0.1761	0.0031	2.7e-06	rs184511348	7842	GCST90274769.csv	TRUE	reported	O96SCy	0.00280038	22.0166
12344	20	58145858	T	C	0.2869	0.0632	0.989	5.64e-06	rs183759476	12933	GCST90274769.csv	TRUE	reported	O96SCy	0.00159088	20.6044
12346	21	22059297	C	G	-0.0585	0.0131	0.5068	7.98e-06	rs3064568	11538	GCST90274769.csv	TRUE	reported	O96SCy	0.0017254	19.9386
12372	22	38406782	A	C	0.0684	0.0121	0.3659	1.58e-08	rs139902	14285	GCST90274769.csv	TRUE	reported	O96SCy	0.00223198	31.9507
12392	1	75140847	A	C	-0.4625	0.1034	0.9916	7.72e-06	rs189701430	8718	GCST90274770.csv	TRUE	reported	eKcOvw	0.00228965	20.0024
12393	2	11958098	T	C	-0.5062	0.1047	0.0087	1.33e-06	rs192884868	9785	GCST90274770.csv	TRUE	reported	eKcOvw	0.00238316	23.3702
12394	2	79469060	T	C	0.1989	0.044	0.0317	6.17e-06	rs148518028	14296	GCST90274770.csv	TRUE	reported	eKcOvw	0.00142735	20.4317
12395	2	97091674	T	C	0.5104	0.1051	0.008	1.2e-06	rs187081375	7844	GCST90274770.csv	TRUE	reported	eKcOvw	0.00299761	23.5779
12398	2	124413039	A	G	0.8492	0.1906	0.9975	8.37e-06	rs184539179	6834	GCST90274770.csv	TRUE	reported	eKcOvw	0.00289627	19.8448
12400	2	162240222	A	G	0.2198	0.0497	0.0203	9.75e-06	rs143922263	14296	GCST90274770.csv	TRUE	reported	eKcOvw	0.00136626	19.5561
12402	2	236974412	A	T	0.2915	0.0617	0.0134	2.31e-06	rs116193969	14296	GCST90274770.csv	TRUE	reported	eKcOvw	0.00155889	22.3175
12403	3	756117	C	G	0.1956	0.0405	0.0299	1.37e-06	rs116309267	14723	GCST90274770.csv	TRUE	reported	eKcOvw	0.00158177	23.3222
12405	3	22458640	A	G	0.0533	0.012	0.56	8.93e-06	rs13100427	14296	GCST90274770.csv	TRUE	reported	eKcOvw	0.00137809	19.7256
12407	3	34081220	T	C	0.4365	0.0983	0.9924	8.98e-06	rs144947684	9984	GCST90274770.csv	TRUE	reported	eKcOvw	0.00197106	19.714
12416	3	45292673	A	T	0.4928	0.0959	0.0138	2.77e-07	rs144314357	7816	GCST90274770.csv	TRUE	reported	eKcOvw	0.00336709	26.3993
12834	3	46116771	A	G	-0.1245	0.0248	0.0662	5.16e-07	rs2088694	14296	GCST90274770.csv	TRUE	reported	eKcOvw	0.00175977	25.1985
13143	3	46369871	A	G	-0.3707	0.0581	0.0165	1.77e-10	rs148798934	12935	GCST90274770.csv	TRUE	reported	eKcOvw	0.00313734	40.7029
13312	3	46457412	T	C	-0.5767	0.0184	0.8759	1e-200	rs113010081	14296	GCST90274770.csv	TRUE	reported	eKcOvw	0.0642966	982.208
14186	3	63106417	T	C	0.0648	0.0146	0.2289	9.06e-06	rs66822987	14296	GCST90274770.csv	TRUE	reported	eKcOvw	0.00137604	19.6962
14188	3	152777012	A	T	-0.1185	0.0265	0.9445	7.76e-06	rs9818901	14742	GCST90274770.csv	TRUE	reported	eKcOvw	0.00135457	19.9934
14189	3	155050318	A	G	-0.3424	0.0761	0.992	6.82e-06	rs186725431	12291	GCST90274770.csv	TRUE	reported	eKcOvw	0.00164436	20.2408
14191	3	161743868	A	T	0.3084	0.0695	0.9851	9.1e-06	rs143326196	12291	GCST90274770.csv	TRUE	reported	eKcOvw	0.00159947	19.6874
14192	3	176706747	A	G	0.4753	0.1051	0.0076	6.12e-06	rs143346192	9312	GCST90274770.csv	TRUE	reported	eKcOvw	0.00219146	20.4473
14193	3	190832842	T	C	-0.188	0.0414	0.0228	5.6e-06	rs112846979	14296	GCST90274770.csv	TRUE	reported	eKcOvw	0.00144037	20.6184
14194	4	29408677	T	C	-0.8921	0.1728	0.0039	2.44e-07	rs145826633	6942	GCST90274770.csv	TRUE	reported	eKcOvw	0.00382464	26.6449
14210	4	38798935	T	C	0.0728	0.0143	0.2565	3.56e-07	rs5743614	12859	GCST90274770.csv	TRUE	reported	eKcOvw	0.00201145	25.9133
14220	4	54717852	T	C	0.5488	0.1131	0.9926	1.22e-06	rs529820941	8718	GCST90274770.csv	TRUE	reported	eKcOvw	0.00269349	23.5398
14221	4	157055604	A	G	-0.2607	0.0552	0.0138	2.33e-06	rs78044056	13809	GCST90274770.csv	TRUE	reported	eKcOvw	0.00161265	22.3019
14224	5	11317698	T	C	0.0743	0.0162	0.1598	4.51e-06	rs42279	14738	GCST90274770.csv	TRUE	reported	eKcOvw	0.00142525	21.0324
14225	5	33775793	T	G	0.2123	0.0455	0.0284	3.07e-06	rs112315344	14255	GCST90274770.csv	TRUE	reported	eKcOvw	0.00152492	21.7679
14227	5	67970865	T	C	0.2963	0.0664	0.0128	8.11e-06	rs963936	10471	GCST90274770.csv	TRUE	reported	eKcOvw	0.00189808	19.9088
14229	6	1428955	T	C	0.4524	0.0922	0.993	9.26e-07	rs544643754	10407	GCST90274770.csv	TRUE	reported	eKcOvw	0.0023081	24.0713
14230	6	22899548	T	C	0.0763	0.017	0.8565	7.18e-06	rs17792183	14296	GCST90274770.csv	TRUE	reported	eKcOvw	0.0014071	20.1414
14231	6	124666261	T	G	0.0547	0.0123	0.3884	8.7e-06	rs141958785	14296	GCST90274770.csv	TRUE	reported	eKcOvw	0.0013815	19.7744
14234	7	22212109	T	C	-0.2165	0.0478	0.9805	5.92e-06	rs112356872	14743	GCST90274770.csv	TRUE	reported	eKcOvw	0.00138954	20.5117
14236	8	14915783	T	C	0.3389	0.0664	0.0104	3.33e-07	rs187283325	13809	GCST90274770.csv	TRUE	reported	eKcOvw	0.0018829	26.0462
14240	8	92832170	T	C	-0.6663	0.1435	0.9954	3.43e-06	rs118074309	6862	GCST90274770.csv	TRUE	reported	eKcOvw	0.00313201	21.5531
14241	9	33460141	A	C	-0.0631	0.0142	0.6988	8.84e-06	rs3860989	11984	GCST90274770.csv	TRUE	reported	eKcOvw	0.001645	19.7428
14243	9	105528047	A	T	0.085	0.0186	0.8839	4.88e-06	rs10990301	14296	GCST90274770.csv	TRUE	reported	eKcOvw	0.00145869	20.881
14244	10	20132013	A	G	0.7613	0.1672	0.0034	5.28e-06	rs555006709	6862	GCST90274770.csv	TRUE	reported	eKcOvw	0.00301216	20.7259
14245	10	29802131	A	G	0.7974	0.1727	0.0028	3.89e-06	rs577689152	6862	GCST90274770.csv	TRUE	reported	eKcOvw	0.0030972	21.3128
14253	10	132716137	A	G	0.0833	0.0178	0.1323	2.87e-06	rs56131468	14296	GCST90274770.csv	TRUE	reported	eKcOvw	0.00152957	21.8972
14263	11	98360197	T	C	-0.4899	0.104	0.0227	2.47e-06	rs181453556	7803	GCST90274770.csv	TRUE	reported	eKcOvw	0.00283565	22.1838
14264	12	45388174	T	C	-0.5133	0.1159	0.0064	9.48e-06	rs138981415	8718	GCST90274770.csv	TRUE	reported	eKcOvw	0.00224483	19.6099
14265	12	52285090	A	G	0.1953	0.0416	0.0228	2.67e-06	rs143960014	14257	GCST90274770.csv	TRUE	reported	eKcOvw	0.00154354	22.0372
14336	12	67722012	A	G	-0.0635	0.0125	0.6742	3.77e-07	rs1161092	14296	GCST90274770.csv	TRUE	reported	eKcOvw	0.0018019	25.8028
14388	13	43555687	A	G	0.0672	0.015	0.7907	7.46e-06	rs11619402	14296	GCST90274770.csv	TRUE	reported	eKcOvw	0.00140195	20.0676
14389	14	95887066	T	C	0.9275	0.2095	0.9967	9.55e-06	rs112404918	6834	GCST90274770.csv	TRUE	reported	eKcOvw	0.00285984	19.5944
14390	16	74273193	T	C	0.6457	0.1437	0.0038	7.01e-06	rs534085496	7816	GCST90274770.csv	TRUE	reported	eKcOvw	0.00257658	20.1854
14391	16	79338459	T	G	-0.1765	0.0374	0.9693	2.37e-06	rs72800563	14741	GCST90274770.csv	TRUE	reported	eKcOvw	0.00150856	22.2683
14392	17	33547902	A	G	0.7349	0.1604	0.9919	4.61e-06	rs140130608	7844	GCST90274770.csv	TRUE	reported	eKcOvw	0.00266901	20.9864
14411	17	34307916	A	G	-0.2786	0.063	0.9873	9.77e-06	rs140218356	14296	GCST90274770.csv	TRUE	reported	eKcOvw	0.00136607	19.5533
14430	17	34421139	A	G	-0.0745	0.0138	0.2416	6.72e-08	rs1634503	14295	GCST90274770.csv	TRUE	reported	eKcOvw	0.00203463	29.1403
14600	17	34819750	A	G	-0.4104	0.0173	0.1459	2.11e-124	rs8064426	14295	GCST90274770.csv	TRUE	reported	eKcOvw	0.0378764	562.68
14611	17	34826251	T	C	0.4595	0.0944	0.9893	1.13e-06	rs142627296	7654	GCST90274770.csv	TRUE	reported	eKcOvw	0.003086	23.6872
14806	17	34945214	T	C	0.2321	0.0283	0.9406	2.38e-16	rs17692864	13662	GCST90274770.csv	TRUE	reported	eKcOvw	0.00489926	67.2533
14902	19	161091	T	G	-0.1709	0.0382	0.9447	7.68e-06	rs565810600	9830	GCST90274770.csv	TRUE	reported	eKcOvw	0.00203199	20.011
14903	19	18917908	T	C	0.2797	0.0551	0.0186	3.85e-07	rs137896358	12745	GCST90274770.csv	TRUE	reported	eKcOvw	0.00201774	25.764
14904	20	50372747	C	G	0.2133	0.0475	0.9802	7.1e-06	rs183450854	14737	GCST90274770.csv	TRUE	reported	eKcOvw	0.00136644	20.1621
14905	20	57507885	A	G	-0.0715	0.0159	0.198	6.9e-06	rs6100282	12799	GCST90274770.csv	TRUE	reported	eKcOvw	0.00157745	20.2185
14906	21	26966560	A	T	-0.0899	0.0196	0.8283	4.5e-06	rs4817032	10894	GCST90274770.csv	TRUE	reported	eKcOvw	0.00192744	21.0343
14908	21	32742132	A	G	-1.0107	0.223	0.0025	5.83e-06	rs577620049	6942	GCST90274770.csv	TRUE	reported	eKcOvw	0.00295031	20.5357
14910	1	13825437	T	C	-0.4774	0.1057	0.9936	6.29e-06	rs6686376	9730	GCST90274771.csv	TRUE	reported	gx0saK	0.00209215	20.3951
14921	1	25261696	A	G	-0.0559	0.0122	0.4429	4.61e-06	rs10903115	14286	GCST90274771.csv	TRUE	reported	gx0saK	0.00146742	20.9915
14976	1	44253015	T	C	0.0744	0.0119	0.4677	4.05e-10	rs3828139	14286	GCST90274771.csv	TRUE	reported	gx0saK	0.00272869	39.0833
15044	1	88677329	A	G	0.2053	0.0411	0.0249	5.88e-07	rs147033439	14731	GCST90274771.csv	TRUE	reported	gx0saK	0.00169094	24.948
15180	1	160773957	A	G	-0.0624	0.0118	0.4675	1.24e-07	rs11265488	14287	GCST90274771.csv	TRUE	reported	gx0saK	0.00195351	27.9605
15256	1	160803802	A	G	0.2122	0.0119	0.4066	3.99e-71	rs11265493	14287	GCST90274771.csv	TRUE	reported	gx0saK	0.0217719	317.933
15277	1	160810351	T	C	0.6402	0.0956	0.01	2.13e-11	rs3766381	9813	GCST90274771.csv	TRUE	reported	gx0saK	0.00454918	44.836
15665	1	161023074	T	C	0.896	0.0891	0.992	8.63e-24	rs139071778	10849	GCST90274771.csv	TRUE	reported	gx0saK	0.0092351	101.107
15678	1	179921384	A	G	0.6054	0.1259	0.0057	1.52e-06	rs559773001	6779	GCST90274771.csv	TRUE	reported	gx0saK	0.0033993	23.1156
15679	1	233431752	T	C	-0.3154	0.0695	0.9868	5.68e-06	rs113798825	11273	GCST90274771.csv	TRUE	reported	gx0saK	0.00182357	20.591
15680	2	49094515	T	C	0.1066	0.024	0.0652	8.93e-06	rs114344979	14724	GCST90274771.csv	TRUE	reported	gx0saK	0.00133809	19.7257
15696	2	62495209	A	G	0.0661	0.0117	0.4329	1.61e-08	rs4672486	14720	GCST90274771.csv	TRUE	reported	gx0saK	0.00216363	31.9133
15741	2	79554556	T	C	-0.0589	0.0123	0.4388	1.68e-06	rs1434219	14287	GCST90274771.csv	TRUE	reported	gx0saK	0.00160244	22.9277
15761	2	111846068	T	C	0.0704	0.0126	0.6994	2.31e-08	rs56272634	14729	GCST90274771.csv	TRUE	reported	gx0saK	0.00211501	31.2137
15762	2	125289385	T	C	-0.4927	0.1104	0.0075	8.09e-06	rs143203163	7843	GCST90274771.csv	TRUE	reported	gx0saK	0.00253305	19.9121
15763	2	172479378	A	G	0.4257	0.092	0.01	3.71e-06	rs188869610	10679	GCST90274771.csv	TRUE	reported	gx0saK	0.00200093	21.4067
15764	2	225424135	A	C	-0.4349	0.0952	0.9918	4.92e-06	rs534906280	9398	GCST90274771.csv	TRUE	reported	gx0saK	0.00221568	20.8647
15765	3	112589458	A	G	-0.2705	0.0612	0.0131	9.87e-06	rs148214660	14287	GCST90274771.csv	TRUE	reported	gx0saK	0.00136552	19.5331
15766	3	167513752	A	T	0.1576	0.0353	0.9675	8.02e-06	rs73173072	14718	GCST90274771.csv	TRUE	reported	gx0saK	0.00135247	19.9298
15769	4	27611759	C	G	-0.0637	0.0139	0.2366	4.59e-06	rs1574847	14287	GCST90274771.csv	TRUE	reported	gx0saK	0.00146781	20.9985
15770	4	153040158	A	C	-1.0251	0.2288	0.0027	7.45e-06	rs570742820	7843	GCST90274771.csv	TRUE	reported	gx0saK	0.00255287	20.0683
15776	4	174530615	A	G	-0.1804	0.0337	0.0393	8.65e-08	rs114758826	14728	GCST90274771.csv	TRUE	reported	gx0saK	0.00194189	28.652
15777	5	64185695	C	G	0.2056	0.0454	0.0192	5.94e-06	rs72756898	14734	GCST90274771.csv	TRUE	reported	gx0saK	0.00138998	20.5057
15780	5	96078542	T	C	0.2288	0.0497	0.0184	4.15e-06	rs78142752	14734	GCST90274771.csv	TRUE	reported	gx0saK	0.00143633	21.1905
15781	5	113042679	A	T	0.2783	0.0621	0.9887	7.41e-06	rs140189694	12934	GCST90274771.csv	TRUE	reported	gx0saK	0.00155037	20.0806
15783	5	158214961	A	G	0.2994	0.0674	0.9907	8.91e-06	rs185751783	12934	GCST90274771.csv	TRUE	reported	gx0saK	0.00152331	19.7295
15796	6	614064	A	G	-0.1074	0.0215	0.0794	5.87e-07	rs6928352	14731	GCST90274771.csv	TRUE	reported	gx0saK	0.00169108	24.9501
15824	6	154530515	T	C	-0.5512	0.1239	0.9931	8.64e-06	rs186741347	8487	GCST90274771.csv	TRUE	reported	gx0saK	0.00232654	19.7867
15825	7	73132167	A	T	-0.8178	0.1769	0.0033	3.78e-06	rs536992244	6779	GCST90274771.csv	TRUE	reported	gx0saK	0.00314272	21.3654
15826	7	109234908	A	G	-0.3587	0.0807	0.007	8.8e-06	rs149826608	13156	GCST90274771.csv	TRUE	reported	gx0saK	0.00149948	19.7538
15827	8	3921805	A	G	0.0627	0.0134	0.6347	2.88e-06	rs2554697	11782	GCST90274771.csv	TRUE	reported	gx0saK	0.00185481	21.8903
15829	8	16234767	A	T	-0.6927	0.1453	0.0048	1.87e-06	rs77081684	8911	GCST90274771.csv	TRUE	reported	gx0saK	0.00254405	22.7228
15831	8	42205290	A	G	1.0194	0.2181	0.9978	2.95e-06	rs189784028	6941	GCST90274771.csv	TRUE	reported	gx0saK	0.00313755	21.84
15833	8	60621204	T	C	-0.3951	0.0877	0.9869	6.63e-06	rs189023654	10205	GCST90274771.csv	TRUE	reported	gx0saK	0.0019849	20.2922
15834	8	92927069	T	C	0.2308	0.052	0.9818	9.06e-06	rs145175118	14287	GCST90274771.csv	TRUE	reported	gx0saK	0.00137697	19.6972
15835	8	106570964	T	G	0.063	0.0138	0.248	4.99e-06	rs34826779	14287	GCST90274771.csv	TRUE	reported	gx0saK	0.00145663	20.8383
15843	9	92856642	T	C	-0.3705	0.0763	0.9873	1.2e-06	rs10992054	12304	GCST90274771.csv	TRUE	reported	gx0saK	0.00191271	23.5753
15844	9	129557272	T	C	0.3046	0.0689	0.0304	9.83e-06	rs145111742	12304	GCST90274771.csv	TRUE	reported	gx0saK	0.00158594	19.5412
15845	10	95662408	T	C	0.2604	0.0584	0.9697	8.24e-06	rs61865960	11810	GCST90274771.csv	TRUE	reported	gx0saK	0.00168064	19.8785
15848	11	17804063	T	C	-0.3864	0.0803	0.0082	1.49e-06	rs192181472	12290	GCST90274771.csv	TRUE	reported	gx0saK	0.0018805	23.1511
15851	11	94575608	A	G	0.0768	0.0161	0.8167	1.84e-06	rs11020961	14287	GCST90274771.csv	TRUE	reported	gx0saK	0.00159015	22.7515
15866	11	126335329	A	G	-0.0702	0.0147	0.1876	1.79e-06	rs11220506	14729	GCST90274771.csv	TRUE	reported	gx0saK	0.00154595	22.8024
15966	12	111884608	T	C	0.116	0.0128	0.4764	1.27e-19	rs3184504	11784	GCST90274771.csv	TRUE	reported	gx0saK	0.00692129	82.115
15999	13	29574243	A	G	0.3755	0.0808	0.0196	3.36e-06	rs75690654	11660	GCST90274771.csv	TRUE	reported	gx0saK	0.00184882	21.5935
16001	14	92504766	T	C	-0.5705	0.1255	0.9945	5.47e-06	rs190424280	7807	GCST90274771.csv	TRUE	reported	gx0saK	0.00263993	20.6592
16002	15	63526562	T	C	0.7307	0.163	0.9958	7.37e-06	rs9806771	6941	GCST90274771.csv	TRUE	reported	gx0saK	0.00288686	20.0899
16003	16	2973756	T	C	-0.4493	0.1014	0.0085	9.38e-06	rs191623414	6779	GCST90274771.csv	TRUE	reported	gx0saK	0.00288785	19.6277
16005	16	48954075	A	C	-0.3572	0.0722	0.0108	7.52e-07	rs116889278	12304	GCST90274771.csv	TRUE	reported	gx0saK	0.00198536	24.4725
16034	17	7088423	T	C	-0.0776	0.0125	0.6405	5.37e-10	rs72837690	14287	GCST90274771.csv	TRUE	reported	gx0saK	0.00269025	38.5339
16043	17	7192025	T	C	0.6061	0.1058	0.0071	1.01e-08	rs180915454	9730	GCST90274771.csv	TRUE	reported	gx0saK	0.00336157	32.8116
16045	17	67980522	T	C	-0.6165	0.1329	0.0055	3.5e-06	rs557733920	7807	GCST90274771.csv	TRUE	reported	gx0saK	0.00274876	21.5132
16046	17	79219937	T	C	0.4706	0.102	0.9873	3.96e-06	rs147849926	7123	GCST90274771.csv	TRUE	reported	gx0saK	0.00297951	21.2805
16047	17	80011065	A	G	1.1033	0.2386	0.002	3.76e-06	rs190665562	6779	GCST90274771.csv	TRUE	reported	gx0saK	0.00314422	21.3756
16050	19	42095395	A	G	-0.4825	0.1074	0.9916	7.04e-06	rs546492155	7645	GCST90274771.csv	TRUE	reported	gx0saK	0.00263308	20.1777
16051	20	4293924	T	C	-0.7496	0.1682	0.9964	8.33e-06	rs572302991	6941	GCST90274771.csv	TRUE	reported	gx0saK	0.00285328	19.8556
16052	20	15149504	A	G	0.3424	0.0772	0.9821	9.2e-06	rs74548389	11810	GCST90274771.csv	TRUE	reported	gx0saK	0.00166288	19.668
16054	20	49273362	A	G	-0.7766	0.1691	0.9964	4.38e-06	rs143415363	7728	GCST90274771.csv	TRUE	reported	gx0saK	0.0027218	21.086
16055	20	60283624	T	C	0.2642	0.059	0.0173	7.54e-06	rs149212182	12321	GCST90274771.csv	TRUE	reported	gx0saK	0.00162484	20.0489
16056	21	36485366	T	C	-0.6129	0.1378	0.994	8.68e-06	rs116990787	7162	GCST90274771.csv	TRUE	reported	gx0saK	0.00275454	19.777
16057	21	38144075	A	G	0.0905	0.0203	0.9052	8.27e-06	rs60006581	14724	GCST90274771.csv	TRUE	reported	gx0saK	0.00134801	19.8722
16058	22	17214005	A	G	0.1618	0.0348	0.9666	3.33e-06	rs139924614	14725	GCST90274771.csv	TRUE	reported	gx0saK	0.00146591	21.6142
16059	1	43484189	A	G	0.6624	0.1491	0.9852	8.89e-06	rs563586428	6664	GCST90274772.csv	TRUE	reported	WEQDtF	0.00295302	19.7313
16060	1	44831958	A	T	0.671	0.1519	0.9963	9.99e-06	rs142006849	9354	GCST90274772.csv	TRUE	reported	WEQDtF	0.00208174	19.5091
16062	1	59140291	T	C	-0.0611	0.0134	0.7421	5.12e-06	rs17372980	14288	GCST90274772.csv	TRUE	reported	WEQDtF	0.00145301	20.788
16064	1	114867222	A	G	0.6806	0.152	0.0073	7.55e-06	rs183550996	6780	GCST90274772.csv	TRUE	reported	WEQDtF	0.00294839	20.0433
16065	1	163319819	T	C	-0.5142	0.1135	0.0067	5.89e-06	rs542409294	7844	GCST90274772.csv	TRUE	reported	WEQDtF	0.00260976	20.5193
16066	1	191355691	T	G	0.4203	0.0932	0.9938	6.49e-06	rs187785475	11095	GCST90274772.csv	TRUE	reported	WEQDtF	0.00182963	20.3333
16078	1	211450157	C	G	0.1978	0.0413	0.0203	1.67e-06	rs4278412	14725	GCST90274772.csv	TRUE	reported	WEQDtF	0.00155533	22.9347
16105	2	31587437	T	C	0.405	0.0847	0.0126	1.74e-06	rs186053457	9340	GCST90274772.csv	TRUE	reported	WEQDtF	0.00244194	22.8586
16106	2	122731427	A	G	0.109	0.0216	0.914	4.5e-07	rs138897138	14288	GCST90274772.csv	TRUE	reported	WEQDtF	0.0017791	25.4615
16109	2	161368905	T	C	0.0541	0.0118	0.5003	4.55e-06	rs4664334	14288	GCST90274772.csv	TRUE	reported	WEQDtF	0.001469	21.017
16110	2	178625631	A	G	0.632	0.1285	0.0047	8.73e-07	rs16865772	8191	GCST90274772.csv	TRUE	reported	WEQDtF	0.00294449	24.1836
16113	3	3773438	A	G	0.0789	0.017	0.1353	3.46e-06	rs3967170	14721	GCST90274772.csv	TRUE	reported	WEQDtF	0.00146111	21.5376
16114	3	20921481	A	G	-0.2655	0.0591	0.9784	7.04e-06	rs144949926	14288	GCST90274772.csv	TRUE	reported	WEQDtF	0.00141049	20.1787
16115	3	80100102	A	G	-0.6826	0.1517	0.004	6.81e-06	rs187956426	7844	GCST90274772.csv	TRUE	reported	WEQDtF	0.00257457	20.2419
16116	3	87227238	T	C	0.4787	0.1067	0.9874	7.24e-06	rs140438855	8710	GCST90274772.csv	TRUE	reported	WEQDtF	0.00230557	20.1233
16117	4	7304426	T	G	0.3143	0.0687	0.9875	4.76e-06	rs12500563	10795	GCST90274772.csv	TRUE	reported	WEQDtF	0.00193514	20.9264
16126	4	55046724	A	G	-0.0582	0.0125	0.4883	3.22e-06	rs9993874	12403	GCST90274772.csv	TRUE	reported	WEQDtF	0.00174478	21.6748
16128	4	131231273	A	G	0.6838	0.1402	0.0067	1.08e-06	rs185825146	7080	GCST90274772.csv	TRUE	reported	WEQDtF	0.00334867	23.7815
16143	5	22137911	C	G	-0.0662	0.0129	0.4415	2.87e-07	rs141401004	12404	GCST90274772.csv	TRUE	reported	WEQDtF	0.00211862	26.3309
16152	6	10178951	T	C	-0.0504	0.0112	0.5049	6.8e-06	rs11755766	14735	GCST90274772.csv	TRUE	reported	WEQDtF	0.00137239	20.2473
16154	6	123095463	C	G	-0.6333	0.1422	0.9943	8.44e-06	rs7765080	7506	GCST90274772.csv	TRUE	reported	WEQDtF	0.00263551	19.8291
16155	6	141740384	T	C	-0.3275	0.0705	0.9887	3.39e-06	rs551896428	12778	GCST90274772.csv	TRUE	reported	WEQDtF	0.00168597	21.5763
16156	7	29807677	T	G	0.1568	0.0335	0.0642	2.86e-06	rs200824954	10894	GCST90274772.csv	TRUE	reported	WEQDtF	0.00200698	21.904
16157	7	108543387	A	C	-0.1041	0.0235	0.0609	9.43e-06	rs7798473	14734	GCST90274772.csv	TRUE	reported	WEQDtF	0.00133005	19.6204
16159	8	5809887	A	G	0.7465	0.1626	0.9972	4.41e-06	rs146246554	8188	GCST90274772.csv	TRUE	reported	WEQDtF	0.00256758	21.0723
16160	8	111799116	A	G	-0.1956	0.0442	0.0203	9.63e-06	rs149900704	14732	GCST90274772.csv	TRUE	reported	WEQDtF	0.00132756	19.581
16161	8	116648082	T	C	-0.8385	0.1757	0.0052	1.82e-06	rs147724821	6780	GCST90274772.csv	TRUE	reported	WEQDtF	0.00334793	22.7685
16162	9	29426599	C	G	0.1458	0.0316	0.9638	3.95e-06	rs75626299	14728	GCST90274772.csv	TRUE	reported	WEQDtF	0.00144334	21.2854
16164	9	117034354	A	G	-0.4667	0.1021	0.0093	4.85e-06	rs147063899	7124	GCST90274772.csv	TRUE	reported	WEQDtF	0.00292434	20.8883
16165	10	33524366	T	C	-0.3289	0.0736	0.0186	7.87e-06	rs75247077	9354	GCST90274772.csv	TRUE	reported	WEQDtF	0.00213034	19.9655
16166	10	84407842	A	G	-0.0789	0.0176	0.8552	7.36e-06	rs1081489	12196	GCST90274772.csv	TRUE	reported	WEQDtF	0.00164511	20.0936
16167	11	125934905	A	C	0.4387	0.0986	0.0088	8.62e-06	rs117773223	7124	GCST90274772.csv	TRUE	reported	WEQDtF	0.0027711	19.7906
16169	13	36653028	T	C	0.683	0.1458	0.0048	2.81e-06	rs376626088	7844	GCST90274772.csv	TRUE	reported	WEQDtF	0.00278982	21.9389
16172	13	45595067	A	C	0.064	0.012	0.4882	9.64e-08	rs9526031	14288	GCST90274772.csv	TRUE	reported	WEQDtF	0.00198684	28.4405
16175	14	78968620	A	C	0.4492	0.0985	0.9891	5.11e-06	rs73322305	9893	GCST90274772.csv	TRUE	reported	WEQDtF	0.00209781	20.7931
16176	15	26829521	A	G	-0.0562	0.0121	0.3092	3.41e-06	rs8024256	14736	GCST90274772.csv	TRUE	reported	WEQDtF	0.0014618	21.5696
16177	15	62531679	A	C	-0.9878	0.221	0.9978	7.83e-06	rs140618590	6942	GCST90274772.csv	TRUE	reported	WEQDtF	0.0028696	19.9723
16178	16	24504468	T	C	-1.0459	0.2232	0.0018	2.79e-06	rs183346982	6862	GCST90274772.csv	TRUE	reported	WEQDtF	0.00318973	21.9516
16184	16	84304113	A	G	-0.0599	0.0123	0.6433	1.12e-06	rs404842	14287	GCST90274772.csv	TRUE	reported	WEQDtF	0.00165723	23.7128
16187	17	66365155	T	G	-0.1269	0.0284	0.9543	7.88e-06	rs35864161	14735	GCST90274772.csv	TRUE	reported	WEQDtF	0.00135316	19.9631
16188	18	36259669	A	C	0.5324	0.1198	0.0067	8.83e-06	rs574143006	6744	GCST90274772.csv	TRUE	reported	WEQDtF	0.00291995	19.7439
16189	18	54667710	A	C	-0.5969	0.1345	0.0051	9.08e-06	rs185158730	6780	GCST90274772.csv	TRUE	reported	WEQDtF	0.00289647	19.6893
16191	19	57755822	A	G	0.0587	0.0131	0.3475	7.43e-06	rs34755276	12403	GCST90274772.csv	TRUE	reported	WEQDtF	0.00161623	20.0754
16209	19	57861085	T	C	0.0686	0.0116	0.3648	3.34e-09	rs7250371	14722	GCST90274772.csv	TRUE	reported	WEQDtF	0.00236993	34.9682
16211	20	30007295	T	C	-0.2717	0.0604	0.0134	6.85e-06	rs187640246	12792	GCST90274772.csv	TRUE	reported	WEQDtF	0.00157936	20.2319
16272	20	44464356	T	C	0.3553	0.0437	0.0208	4.28e-16	rs117191103	14736	GCST90274772.csv	TRUE	reported	WEQDtF	0.00446585	66.095
16316	20	44606446	A	T	-0.1788	0.0268	0.9406	2.53e-11	rs73128569	14288	GCST90274772.csv	TRUE	reported	WEQDtF	0.00310558	44.5046
16521	20	44730245	A	G	0.4513	0.0127	0.7442	1e-200	rs6032660	14717	GCST90274772.csv	TRUE	reported	WEQDtF	0.0790229	1262.6
16745	20	44940246	T	C	-0.428	0.0799	0.0097	8.48e-08	rs190973241	12305	GCST90274772.csv	TRUE	reported	WEQDtF	0.00232649	28.6895
16758	21	18103398	T	G	0.1632	0.0351	0.9648	3.33e-06	rs138739860	11979	GCST90274772.csv	TRUE	reported	WEQDtF	0.00180145	21.6149
16764	22	45002809	A	G	0.1085	0.0205	0.8849	1.21e-07	rs12152184	12402	GCST90274772.csv	TRUE	reported	WEQDtF	0.00225362	28.008
16778	1	1103150	A	G	0.0695	0.0147	0.2776	2.27e-06	rs61768480	13670	GCST90274773.csv	TRUE	reported	9tmu99	0.00163251	22.3497
16779	1	24848776	A	G	-0.3582	0.078	0.0078	4.38e-06	rs114361596	13800	GCST90274773.csv	TRUE	reported	9tmu99	0.00152588	21.0862
16780	1	76960942	A	G	0.3827	0.0837	0.0091	4.82e-06	rs72678074	11660	GCST90274773.csv	TRUE	reported	9tmu99	0.00178974	20.9022
16782	1	81902186	A	G	-0.3969	0.0868	0.0057	4.82e-06	rs6692307	12290	GCST90274773.csv	TRUE	reported	9tmu99	0.00169837	20.9051
16783	1	87973326	A	G	-0.267	0.0601	0.9853	8.89e-06	rs182248164	13800	GCST90274773.csv	TRUE	reported	9tmu99	0.00142815	19.7338
16785	1	179526214	T	C	0.1841	0.0313	0.0399	4.06e-09	rs61747728	14287	GCST90274773.csv	TRUE	reported	9tmu99	0.00241561	34.5906
16790	2	20926793	A	T	-1.1946	0.2701	0.9982	9.74e-06	rs186278821	6941	GCST90274773.csv	TRUE	reported	9tmu99	0.00281029	19.5556
16791	2	191129003	T	C	-0.3935	0.0887	0.0136	9.15e-06	rs187192286	9987	GCST90274773.csv	TRUE	reported	9tmu99	0.00196676	19.6768
16806	2	204776176	C	G	-0.0589	0.0122	0.4754	1.38e-06	rs13010492	13421	GCST90274773.csv	TRUE	reported	9tmu99	0.00173369	23.3048
16809	2	234151311	C	G	0.7742	0.1691	0.0072	4.69e-06	rs190205025	6826	GCST90274773.csv	TRUE	reported	9tmu99	0.00306141	20.9552
16811	3	47239457	A	G	0.1833	0.0391	0.9694	2.76e-06	rs563284470	11720	GCST90274773.csv	TRUE	reported	9tmu99	0.00187167	21.9734
16812	3	76763654	T	C	-0.9785	0.2182	0.9979	7.31e-06	rs114129580	6862	GCST90274773.csv	TRUE	reported	9tmu99	0.00292207	20.1041
16813	4	39499705	T	C	-0.5232	0.1136	0.9931	4.11e-06	rs140860430	9453	GCST90274773.csv	TRUE	reported	9tmu99	0.00223891	21.2074
16856	4	77211819	A	C	-0.0803	0.0151	0.2321	1.05e-07	rs138861398	11967	GCST90274773.csv	TRUE	reported	9tmu99	0.00235758	28.2751
16862	4	118715489	A	G	0.8776	0.1944	0.0046	6.35e-06	rs377316760	6862	GCST90274773.csv	TRUE	reported	9tmu99	0.00296116	20.3739
16863	4	144328256	A	G	0.6341	0.1435	0.9962	9.92e-06	rs548105799	7807	GCST90274773.csv	TRUE	reported	9tmu99	0.00249484	19.5209
16864	4	164762615	A	G	0.141	0.0292	0.1033	1.37e-06	rs74874989	9398	GCST90274773.csv	TRUE	reported	9tmu99	0.00247492	23.312
16866	5	16158574	A	T	0.478	0.1039	0.9937	4.21e-06	rs116165135	11138	GCST90274773.csv	TRUE	reported	9tmu99	0.00189668	21.1615
16868	5	174942501	A	G	-0.478	0.1003	0.0093	1.88e-06	rs115621529	7843	GCST90274773.csv	TRUE	reported	9tmu99	0.00288746	22.7061
16869	5	176733341	A	G	-0.0683	0.0131	0.7003	1.85e-07	rs4073745	14287	GCST90274773.csv	TRUE	reported	9tmu99	0.00189903	27.1793
16871	6	4714797	T	C	-0.1014	0.0217	0.0833	2.97e-06	rs72821405	14727	GCST90274773.csv	TRUE	reported	9tmu99	0.00148047	21.8322
16924	6	31648133	C	G	-0.08	0.018	0.3227	8.81e-06	rs569477925	10894	GCST90274773.csv	TRUE	reported	9tmu99	0.00180993	19.7495
16968	6	32020238	A	G	0.0832	0.016	0.8464	1.99e-07	rs527506034	14730	GCST90274773.csv	TRUE	reported	9tmu99	0.00183235	27.0363
17436	6	32600375	T	C	0.0973	0.0165	0.1469	3.7e-09	rs3104373	14735	GCST90274773.csv	TRUE	reported	9tmu99	0.00235442	34.7695
17650	7	50716017	T	C	0.0623	0.0124	0.6389	5.06e-07	rs2237450	14287	GCST90274773.csv	TRUE	reported	9tmu99	0.0017637	25.239
17651	7	97499410	A	C	-0.1134	0.0245	0.9301	3.68e-06	rs17345759	14287	GCST90274773.csv	TRUE	reported	9tmu99	0.00149728	21.4207
17653	8	9173358	A	G	-0.0533	0.0119	0.4819	7.5e-06	rs7012814	14287	GCST90274773.csv	TRUE	reported	9tmu99	0.0014022	20.0586
17654	8	26201793	T	G	-0.3542	0.0778	0.0125	5.3e-06	rs140314235	10205	GCST90274773.csv	TRUE	reported	9tmu99	0.00202695	20.723
17655	8	67386869	A	G	0.2987	0.0657	0.9884	5.46e-06	rs74796205	13800	GCST90274773.csv	TRUE	reported	9tmu99	0.00149558	20.667
17657	9	27496604	T	C	0.1638	0.0334	0.9589	9.38e-07	rs17769062	14287	GCST90274773.csv	TRUE	reported	9tmu99	0.0016806	24.0477
17659	9	105614669	A	T	-0.4169	0.0806	0.9916	2.31e-07	rs192582121	11438	GCST90274773.csv	TRUE	reported	9tmu99	0.00233361	26.7496
17661	10	424143	A	G	-0.8232	0.1746	0.0032	2.42e-06	rs370932262	6779	GCST90274773.csv	TRUE	reported	9tmu99	0.0032684	22.2226
17664	10	6251691	A	G	-0.1261	0.0256	0.0751	8.4e-07	rs117276991	14287	GCST90274773.csv	TRUE	reported	9tmu99	0.0016954	24.2599
17675	10	71211945	A	G	-0.0629	0.0132	0.7492	1.89e-06	rs12416520	14709	GCST90274773.csv	TRUE	reported	9tmu99	0.00154135	22.7036
17678	10	97616918	C	G	-0.4288	0.0957	0.0087	7.44e-06	rs140629841	8709	GCST90274773.csv	TRUE	reported	9tmu99	0.00229994	20.0718
17679	10	100342441	A	G	0.2677	0.0568	0.9829	2.44e-06	rs11189687	13943	GCST90274773.csv	TRUE	reported	9tmu99	0.00159057	22.2094
17680	10	102488816	A	G	-0.8187	0.1777	0.0045	4.08e-06	rs184894097	8911	GCST90274773.csv	TRUE	reported	9tmu99	0.00237638	21.2216
17683	10	114454187	A	T	-0.1681	0.0352	0.0327	1.79e-06	rs60562286	14726	GCST90274773.csv	TRUE	reported	9tmu99	0.0015463	22.803
17685	11	4281522	A	C	0.1465	0.0312	0.9341	2.66e-06	rs4910962	11760	GCST90274773.csv	TRUE	reported	9tmu99	0.00187131	22.0441
17722	11	60793651	C	G	0.1083	0.012	0.6328	1.8e-19	rs4939490	14735	GCST90274773.csv	TRUE	reported	9tmu99	0.00549731	81.4396
17916	11	60922561	C	G	0.1193	0.0126	0.6395	2.85e-21	rs674379	12835	GCST90274773.csv	TRUE	reported	9tmu99	0.00693619	89.6339
17994	11	102724025	A	G	-0.3109	0.0696	0.0109	7.93e-06	rs193245191	12290	GCST90274773.csv	TRUE	reported	9tmu99	0.00162094	19.9504
17996	11	127558155	A	G	-0.118	0.0265	0.9449	8.47e-06	rs78808574	14287	GCST90274773.csv	TRUE	reported	9tmu99	0.00138589	19.8249
18028	12	31688535	A	G	0.0569	0.0119	0.4361	1.74e-06	rs1259355	14287	GCST90274773.csv	TRUE	reported	9tmu99	0.0015977	22.8597
18034	12	74680262	A	T	-0.118	0.0265	0.0501	8.47e-06	rs7295476	14735	GCST90274773.csv	TRUE	reported	9tmu99	0.00134381	19.825
18218	12	111884608	T	C	0.1427	0.0128	0.4764	7.29e-29	rs3184504	11784	GCST90274773.csv	TRUE	reported	9tmu99	0.0104371	124.267
18339	12	125487245	A	G	-0.0613	0.0135	0.2804	5.61e-06	rs6488973	14722	GCST90274773.csv	TRUE	reported	9tmu99	0.00139855	20.6155
18341	12	129141888	A	G	-0.1418	0.032	0.9625	9.37e-06	rs7298384	14718	GCST90274773.csv	TRUE	reported	9tmu99	0.00133237	19.6333
18350	13	39003323	A	G	0.2374	0.0476	0.9826	6.12e-07	rs117516652	14248	GCST90274773.csv	TRUE	reported	9tmu99	0.00174275	24.8706
18352	13	47627741	T	C	-0.3337	0.0648	0.0117	2.61e-07	rs147860051	12934	GCST90274773.csv	TRUE	reported	9tmu99	0.00204616	26.5152
18353	13	85704422	T	C	-0.4832	0.1053	0.9908	4.46e-06	rs185442763	9555	GCST90274773.csv	TRUE	reported	9tmu99	0.00219892	21.0526
18354	14	93329692	T	C	-0.0588	0.0128	0.3206	4.35e-06	rs11622090	13236	GCST90274773.csv	TRUE	reported	9tmu99	0.00159179	21.0994
18358	16	80778907	T	C	0.3656	0.0777	0.0144	2.54e-06	rs149054078	10536	GCST90274773.csv	TRUE	reported	9tmu99	0.00209693	22.1354
18360	17	37365138	A	G	-0.0679	0.015	0.7871	5.99e-06	rs16541	14287	GCST90274773.csv	TRUE	reported	9tmu99	0.00143217	20.4878
18386	18	45545720	A	G	-0.1199	0.0187	0.8853	1.44e-10	rs7242462	14287	GCST90274773.csv	TRUE	reported	9tmu99	0.00286924	41.105
18391	19	48833608	A	G	0.1471	0.0313	0.9627	2.61e-06	rs4893	14735	GCST90274773.csv	TRUE	reported	9tmu99	0.0014967	22.084
18392	20	38831968	T	C	-0.1449	0.0326	0.0647	8.8e-06	rs545426405	10894	GCST90274773.csv	TRUE	reported	9tmu99	0.0018102	19.7525
18397	21	26719349	T	C	-1.0225	0.2126	0.9976	1.51e-06	rs116735680	6862	GCST90274773.csv	TRUE	reported	9tmu99	0.0033596	23.1246
18399	1	4327524	T	C	0.1766	0.0329	0.0397	7.97e-08	rs143374617	14733	GCST90274774.csv	TRUE	reported	wuYe94	0.00195187	28.8092
18402	1	76626103	A	G	-0.64	0.1415	0.0044	6.1e-06	rs144708955	6942	GCST90274774.csv	TRUE	reported	wuYe94	0.00293822	20.4513
18404	1	95171460	A	G	-0.0721	0.0154	0.8286	2.84e-06	rs841332	14727	GCST90274774.csv	TRUE	reported	wuYe94	0.00148617	21.9164
18409	1	194299592	A	G	-0.1855	0.0392	0.0301	2.22e-06	rs12074680	12404	GCST90274774.csv	TRUE	reported	wuYe94	0.00180207	22.3896
18411	1	208518045	T	C	0.6536	0.1473	0.995	9.11e-06	rs181340303	7423	GCST90274774.csv	TRUE	reported	wuYe94	0.00264538	19.6835
18412	2	10072847	T	G	-0.5832	0.1318	0.0048	9.65e-06	rs149230958	9567	GCST90274774.csv	TRUE	reported	wuYe94	0.0020424	19.5755
18413	2	18513237	A	G	-0.5572	0.1199	0.0059	3.36e-06	rs79335610	8709	GCST90274774.csv	TRUE	reported	wuYe94	0.00247366	21.5916
18414	2	20349424	A	G	0.6469	0.1398	0.9951	3.7e-06	rs528997822	7843	GCST90274774.csv	TRUE	reported	wuYe94	0.00272266	21.4067
18415	2	20926793	A	T	-1.4778	0.2707	0.9982	4.78e-08	rs186278821	6942	GCST90274774.csv	TRUE	reported	wuYe94	0.00427474	29.7941
18417	2	113187172	A	G	0.3998	0.0895	0.9926	7.93e-06	rs549328555	10407	GCST90274774.csv	TRUE	reported	wuYe94	0.00191374	19.9506
18418	2	173467755	T	C	-0.2416	0.0517	0.017	2.97e-06	rs35086654	13800	GCST90274774.csv	TRUE	reported	wuYe94	0.00157996	21.8348
18419	2	225467494	A	G	-0.6628	0.1497	0.0054	9.53e-06	rs184561205	6963	GCST90274774.csv	TRUE	reported	wuYe94	0.0028074	19.5973
18420	2	227938476	A	T	-0.1796	0.0376	0.97	1.78e-06	rs72969761	14710	GCST90274774.csv	TRUE	reported	wuYe94	0.00154864	22.8128
18421	3	26765764	A	G	0.1439	0.0325	0.0401	9.52e-06	rs116557290	14735	GCST90274774.csv	TRUE	reported	wuYe94	0.0013287	19.6018
18422	3	146606611	A	C	0.6066	0.133	0.995	5.09e-06	rs370404496	8709	GCST90274774.csv	TRUE	reported	wuYe94	0.00238285	20.7971
18423	3	153940150	T	G	-0.7706	0.166	0.0031	3.45e-06	rs546339802	7727	GCST90274774.csv	TRUE	reported	wuYe94	0.00278113	21.5442
18424	4	7067069	C	G	-0.3633	0.0813	0.9897	7.87e-06	rs150354514	11336	GCST90274774.csv	TRUE	reported	wuYe94	0.00175843	19.9652
18425	4	56646059	A	G	0.0776	0.0171	0.858	5.68e-06	rs56294840	14287	GCST90274774.csv	TRUE	reported	wuYe94	0.00143934	20.5907
18429	4	83099601	A	T	0.0688	0.0129	0.6149	9.64e-08	rs74886615	12404	GCST90274774.csv	TRUE	reported	wuYe94	0.00228792	28.4399
18471	4	151161596	T	C	0.5395	0.1089	0.0076	7.27e-07	rs149449246	8709	GCST90274774.csv	TRUE	reported	wuYe94	0.0028102	24.5373
18474	4	164762615	A	G	0.1283	0.029	0.1032	9.68e-06	rs74874989	9398	GCST90274774.csv	TRUE	reported	wuYe94	0.00207835	19.5688
18475	5	117607118	T	G	-0.814	0.1771	0.9965	4.3e-06	rs72786864	7843	GCST90274774.csv	TRUE	reported	wuYe94	0.00268634	21.1203
18477	6	94795713	A	G	-1.1254	0.2501	0.9984	6.8e-06	rs184790340	6861	GCST90274774.csv	TRUE	reported	wuYe94	0.00294252	20.2423
18478	6	96444643	A	T	0.3005	0.0664	0.0125	6.02e-06	rs145155844	12304	GCST90274774.csv	TRUE	reported	wuYe94	0.00166182	20.4777
18480	7	29401094	A	G	0.2645	0.0593	0.0124	8.18e-06	rs78007268	14248	GCST90274774.csv	TRUE	reported	wuYe94	0.00139438	19.8921
18481	7	115590077	T	C	-0.3481	0.0733	0.9886	2.04e-06	rs574143589	11273	GCST90274774.csv	TRUE	reported	wuYe94	0.00199661	22.5488
18482	7	121935357	A	G	-0.5414	0.1205	0.9856	7.02e-06	rs527635944	8709	GCST90274774.csv	TRUE	reported	wuYe94	0.00231254	20.1819
18485	7	153635380	A	C	0.0646	0.0134	0.2505	1.43e-06	rs9691968	14735	GCST90274774.csv	TRUE	reported	wuYe94	0.00157478	23.2379
18489	8	16231268	T	C	0.7431	0.161	0.996	3.92e-06	rs116869538	8911	GCST90274774.csv	TRUE	reported	wuYe94	0.00238495	21.2983
18512	8	79672562	A	G	-0.0831	0.0169	0.8277	8.78e-07	rs115830154	12404	GCST90274774.csv	TRUE	reported	wuYe94	0.00194545	24.1746
18517	9	5221884	A	C	-0.4488	0.0963	0.0069	3.16e-06	rs74609285	9893	GCST90274774.csv	TRUE	reported	wuYe94	0.00219065	21.7153
18522	9	33117954	T	C	0.0955	0.0193	0.1058	7.49e-07	rs60988380	14735	GCST90274774.csv	TRUE	reported	wuYe94	0.0016589	24.4812
18527	9	137135257	A	G	-0.2416	0.0533	0.9722	5.82e-06	rs28509311	9406	GCST90274774.csv	TRUE	reported	wuYe94	0.00217965	20.5422
18529	10	100342441	A	G	0.2806	0.0562	0.9831	5.95e-07	rs11189687	13943	GCST90274774.csv	TRUE	reported	wuYe94	0.00178472	24.9253
18581	11	60573542	A	G	0.2732	0.0488	0.9774	2.16e-08	rs76736235	12520	GCST90274774.csv	TRUE	reported	wuYe94	0.00249708	31.3366
18698	11	60686454	A	C	0.5572	0.0991	0.0081	1.88e-08	rs184029182	10077	GCST90274774.csv	TRUE	reported	wuYe94	0.0031274	31.6074
18827	11	60757294	A	G	0.1385	0.0296	0.0441	2.88e-06	rs77456731	14725	GCST90274774.csv	TRUE	reported	wuYe94	0.00148462	21.8906
18896	11	60772381	A	G	-0.6024	0.0141	0.1906	1e-200	rs28546162	14719	GCST90274774.csv	TRUE	reported	wuYe94	0.110327	1825.04
18952	11	60783694	T	C	-0.4637	0.0563	0.9852	1.78e-16	rs188849132	14287	GCST90274774.csv	TRUE	reported	wuYe94	0.00472562	67.8261
19018	11	60805585	A	G	-0.485	0.0481	0.0203	6.56e-24	rs60482920	13869	GCST90274774.csv	TRUE	reported	wuYe94	0.0072774	101.655
19058	11	60820587	C	G	-0.697	0.1369	0.994	3.56e-07	rs577832745	8911	GCST90274774.csv	TRUE	reported	wuYe94	0.00290049	25.9156
19082	11	60826176	T	C	0.4581	0.0652	0.0098	2.12e-12	rs117277435	13800	GCST90274774.csv	TRUE	reported	wuYe94	0.00356447	49.3586
19170	11	60926098	T	C	-0.4174	0.0656	0.0158	1.98e-10	rs193080301	13421	GCST90274774.csv	TRUE	reported	wuYe94	0.00300749	40.4793
19349	11	61519815	T	C	0.1276	0.0287	0.0484	8.75e-06	rs77053629	14724	GCST90274774.csv	TRUE	reported	wuYe94	0.00134069	19.7642
19364	11	134282292	T	C	0.2909	0.0584	0.0166	6.32e-07	rs534268736	11760	GCST90274774.csv	TRUE	reported	wuYe94	0.00210542	24.8078
19378	12	31647305	A	T	0.0529	0.0117	0.5922	6.14e-06	rs10843957	14725	GCST90274774.csv	TRUE	reported	wuYe94	0.00138638	20.44
19384	12	43332598	T	C	-0.6404	0.1445	0.9915	9.34e-06	rs182124827	7843	GCST90274774.csv	TRUE	reported	wuYe94	0.00249803	19.6361
19559	12	111973358	A	G	0.116	0.0134	0.4779	4.86e-18	rs597808	11335	GCST90274774.csv	TRUE	reported	wuYe94	0.00656785	74.9255
19613	13	85704422	T	C	-0.5399	0.1063	0.9907	3.79e-07	rs185442763	9555	GCST90274774.csv	TRUE	reported	wuYe94	0.00269252	25.7911
19614	14	20317880	T	C	0.1266	0.0283	0.1022	7.7e-06	rs28741066	12404	GCST90274774.csv	TRUE	reported	wuYe94	0.00161077	20.009
19615	14	24430996	A	G	-0.0632	0.014	0.4175	6.35e-06	rs77020403	12404	GCST90274774.csv	TRUE	reported	wuYe94	0.00164022	20.3755
19617	14	69103560	C	G	0.0685	0.0154	0.1762	8.67e-06	rs4902621	14725	GCST90274774.csv	TRUE	reported	wuYe94	0.00134184	19.7825
19618	15	86300459	C	G	0.4019	0.0893	0.9925	6.78e-06	rs527565758	10205	GCST90274774.csv	TRUE	reported	wuYe94	0.00198088	20.2511
19620	16	60666212	A	G	-0.2823	0.0621	0.0168	5.47e-06	rs144764321	14287	GCST90274774.csv	TRUE	reported	wuYe94	0.00144434	20.6623
19621	16	86486037	A	G	-0.1079	0.0236	0.0691	4.83e-06	rs8051133	14729	GCST90274774.csv	TRUE	reported	wuYe94	0.0014172	20.9007
19623	17	7106378	A	G	0.6417	0.1145	0.0081	2.09e-08	rs200489612	6779	GCST90274774.csv	TRUE	reported	wuYe94	0.0046119	31.3997
19624	20	37381335	T	C	0.3736	0.0822	0.9926	5.49e-06	rs117998927	11438	GCST90274774.csv	TRUE	reported	wuYe94	0.00180275	20.6535
19625	21	46383399	T	G	0.3762	0.0822	0.9814	4.72e-06	rs186038757	7989	GCST90274774.csv	TRUE	reported	wuYe94	0.00261496	20.9404
19626	22	37638221	C	G	0.1752	0.0376	0.9711	3.17e-06	rs35634144	14237	GCST90274774.csv	TRUE	reported	wuYe94	0.00152269	21.7086
19627	1	19875930	A	T	-0.1578	0.0352	0.0675	7.36e-06	rs5010503	12404	GCST90274775.csv	TRUE	reported	bUj8j2	0.00161757	20.0936
19629	1	101804329	T	C	-0.2176	0.0471	0.9829	3.84e-06	rs61782461	14286	GCST90274775.csv	TRUE	reported	bUj8j2	0.00149182	21.341
19639	1	155197602	C	G	-0.0566	0.012	0.4028	2.4e-06	rs2990246	14286	GCST90274775.csv	TRUE	reported	bUj8j2	0.00155483	22.2438
19658	2	148430383	A	G	-0.1093	0.0232	0.0652	2.46e-06	rs59872649	14734	GCST90274775.csv	TRUE	reported	bUj8j2	0.00150415	22.1925
19667	3	43423959	T	C	0.0757	0.0143	0.2607	1.2e-07	rs34027772	12403	GCST90274775.csv	TRUE	reported	bUj8j2	0.00225431	28.0188
19748	3	45130725	T	C	-0.1738	0.0151	0.1811	1.18e-30	rs7618923	14286	GCST90274775.csv	TRUE	reported	bUj8j2	0.00918811	132.46
19809	3	45187785	C	G	0.303	0.0146	0.8212	1.14e-95	rs2276862	14730	GCST90274775.csv	TRUE	reported	bUj8j2	0.0284093	430.646
20157	3	58453757	T	C	-0.148	0.0312	0.0367	2.1e-06	rs35478654	14725	GCST90274775.csv	TRUE	reported	bUj8j2	0.00152579	22.4986
20158	3	77381431	A	G	-0.8871	0.1909	0.0023	3.37e-06	rs146552598	6862	GCST90274775.csv	TRUE	reported	bUj8j2	0.00313703	21.5877
20159	3	115147585	T	C	-0.8424	0.1894	0.0035	8.68e-06	rs181045296	6260	GCST90274775.csv	TRUE	reported	bUj8j2	0.00315016	19.776
20160	3	189164604	A	G	-0.5033	0.1115	0.0044	6.36e-06	rs78512343	10793	GCST90274775.csv	TRUE	reported	bUj8j2	0.00188427	20.3715
20161	4	11977676	A	G	0.5434	0.115	0.9936	2.3e-06	rs554815182	7842	GCST90274775.csv	TRUE	reported	bUj8j2	0.00283911	22.322
20162	4	12097781	C	G	0.5301	0.1159	0.9938	4.79e-06	rs183098333	7842	GCST90274775.csv	TRUE	reported	bUj8j2	0.00266051	20.914
20163	4	15299628	T	C	0.4099	0.0869	0.9923	2.39e-06	rs138381304	9946	GCST90274775.csv	TRUE	reported	bUj8j2	0.00223202	22.2448
20165	4	53951496	A	G	0.0895	0.0182	0.1339	8.76e-07	rs111476793	12790	GCST90274775.csv	TRUE	reported	bUj8j2	0.00188718	24.1788
20168	4	92358357	A	G	0.4083	0.0895	0.9911	5.07e-06	rs138079185	11659	GCST90274775.csv	TRUE	reported	bUj8j2	0.00178187	20.8084
20169	5	2103391	C	G	-0.0781	0.0156	0.8283	5.55e-07	rs10044847	14719	GCST90274775.csv	TRUE	reported	bUj8j2	0.00169995	25.0607
20181	5	72411335	A	G	-0.0738	0.0159	0.8367	3.46e-06	rs6452820	14286	GCST90274775.csv	TRUE	reported	bUj8j2	0.00150575	21.5406
20183	6	622484	A	G	0.4223	0.0932	0.0078	5.87e-06	rs115009171	10300	GCST90274775.csv	TRUE	reported	bUj8j2	0.00198934	20.527
22762	6	32602396	T	C	-0.0933	0.0118	0.6505	2.64e-15	rs9272226	14733	GCST90274775.csv	TRUE	reported	bUj8j2	0.00422541	62.5087
23339	6	64068794	T	G	0.2512	0.0558	0.1221	6.74e-06	rs141768429	9357	GCST90274775.csv	TRUE	reported	bUj8j2	0.0021612	20.2618
23340	6	74595631	T	C	0.4121	0.0929	0.9933	9.17e-06	rs184424623	9555	GCST90274775.csv	TRUE	reported	bUj8j2	0.00205518	19.6736
23342	6	162326838	A	T	0.0957	0.0197	0.0969	1.19e-06	rs118116993	14286	GCST90274775.csv	TRUE	reported	bUj8j2	0.00164916	23.5956
23356	7	28294696	T	C	0.5309	0.1143	0.9938	3.4e-06	rs577290387	9224	GCST90274775.csv	TRUE	reported	bUj8j2	0.00233345	21.5694
23358	7	89774204	A	G	-0.2998	0.0599	0.0121	5.59e-07	rs573808300	11718	GCST90274775.csv	TRUE	reported	bUj8j2	0.00213319	25.0458
23366	8	27678341	A	T	0.1022	0.0227	0.8817	6.73e-06	rs59803571	10894	GCST90274775.csv	TRUE	reported	bUj8j2	0.00185719	20.2661
23367	8	61937553	T	C	-0.0579	0.0119	0.6455	1.14e-06	rs6991332	14286	GCST90274775.csv	TRUE	reported	bUj8j2	0.00165437	23.6702
23372	8	91776995	A	C	0.0507	0.0113	0.4982	7.23e-06	rs1463919	14285	GCST90274775.csv	TRUE	reported	bUj8j2	0.00140724	20.1279
23375	8	94090022	T	C	-0.3618	0.0797	0.0094	5.64e-06	rs75125851	9567	GCST90274775.csv	TRUE	reported	bUj8j2	0.00214937	20.603
23378	9	21413803	C	G	-0.0616	0.0114	0.5862	6.53e-08	rs10964983	14724	GCST90274775.csv	TRUE	reported	bUj8j2	0.00197909	29.1939
23393	9	35993938	T	C	-0.0504	0.0112	0.5023	6.8e-06	rs10465082	14733	GCST90274775.csv	TRUE	reported	bUj8j2	0.00137258	20.2473
23396	9	83444470	A	G	-0.563	0.1261	0.0051	8.02e-06	rs572955143	7806	GCST90274775.csv	TRUE	reported	bUj8j2	0.00254713	19.9285
23397	10	90174476	T	C	0.5896	0.1279	0.0059	4.03e-06	rs182781858	6862	GCST90274775.csv	TRUE	reported	bUj8j2	0.00308731	21.2445
23398	11	17556914	T	G	0.0894	0.0201	0.0924	8.68e-06	rs35176543	14286	GCST90274775.csv	TRUE	reported	bUj8j2	0.00138284	19.7798
23473	11	126188405	A	G	0.0816	0.0116	0.4097	2e-12	rs672806	14286	GCST90274775.csv	TRUE	reported	bUj8j2	0.00345185	49.477
23517	11	126261564	A	G	0.1221	0.0122	0.3187	1.4e-23	rs12290068	14726	GCST90274775.csv	TRUE	reported	bUj8j2	0.00675589	100.15
23574	12	15991375	C	G	0.2058	0.0461	0.9817	8.04e-06	rs111984955	14725	GCST90274775.csv	TRUE	reported	bUj8j2	0.00135159	19.9264
23575	12	60829749	A	G	0.1654	0.037	0.9669	7.81e-06	rs17607930	14286	GCST90274775.csv	TRUE	reported	bUj8j2	0.00139685	19.9805
23577	12	131051802	T	C	0.3758	0.084	0.9874	7.68e-06	rs79863588	9839	GCST90274775.csv	TRUE	reported	bUj8j2	0.00203012	20.0109
23578	13	84915900	A	G	0.0609	0.0128	0.7179	1.96e-06	rs17078000	14286	GCST90274775.csv	TRUE	reported	bUj8j2	0.00158204	22.6336
23582	13	112530912	A	C	-0.5485	0.1203	0.9805	5.13e-06	rs78545522	6940	GCST90274775.csv	TRUE	reported	bUj8j2	0.00298651	20.7825
23584	14	59010649	T	C	-0.0541	0.0118	0.6294	4.55e-06	rs28535751	14733	GCST90274775.csv	TRUE	reported	bUj8j2	0.00142469	21.017
23585	15	58791416	T	G	-0.0923	0.0204	0.0938	6.05e-06	rs59752567	14730	GCST90274775.csv	TRUE	reported	bUj8j2	0.00138783	20.4684
23586	15	78965065	A	T	-0.6842	0.1426	0.0041	1.6e-06	rs570996630	7842	GCST90274775.csv	TRUE	reported	bUj8j2	0.00292703	23.0153
23587	15	98456227	A	G	-0.6491	0.1453	0.9944	7.92e-06	rs139250339	6862	GCST90274775.csv	TRUE	reported	bUj8j2	0.00289988	19.951
23588	16	46462357	C	G	0.3879	0.084	0.9894	3.88e-06	rs544425471	8827	GCST90274775.csv	TRUE	reported	bUj8j2	0.00241002	21.3198
23589	16	51942973	A	G	-0.4937	0.1113	0.0059	9.17e-06	rs183595671	8708	GCST90274775.csv	TRUE	reported	bUj8j2	0.00225443	19.6714
23590	16	66391749	A	C	0.2029	0.0458	0.0186	9.42e-06	rs11864674	14246	GCST90274775.csv	TRUE	reported	bUj8j2	0.00137576	19.6233
23591	16	79183747	A	T	-0.0658	0.0134	0.2312	9.09e-07	rs12928188	14715	GCST90274775.csv	TRUE	reported	bUj8j2	0.00163595	24.1092
23595	17	7003929	A	G	0.5489	0.1075	0.0086	3.29e-07	rs544187825	7644	GCST90274775.csv	TRUE	reported	bUj8j2	0.00339915	26.0649
23598	17	36021431	T	G	-0.1259	0.0279	0.0544	6.41e-06	rs75892552	14286	GCST90274775.csv	TRUE	reported	bUj8j2	0.00142336	20.3602
23599	17	38720826	T	C	-0.1323	0.0277	0.0513	1.79e-06	rs74811341	14734	GCST90274775.csv	TRUE	reported	bUj8j2	0.00154585	22.8087
23601	18	19991319	A	C	0.0737	0.0144	0.7965	3.09e-07	rs7506429	14286	GCST90274775.csv	TRUE	reported	bUj8j2	0.00183022	26.1908
23602	18	28630885	T	C	-0.6467	0.1462	0.0042	9.72e-06	rs180940829	6940	GCST90274775.csv	TRUE	reported	bUj8j2	0.00281144	19.5608
23606	19	11270867	T	C	-0.0619	0.0125	0.7187	7.35e-07	rs4804148	14734	GCST90274775.csv	TRUE	reported	bUj8j2	0.00166157	24.519
23613	20	10848486	A	G	-0.9679	0.1835	0.9965	1.33e-07	rs147994157	6862	GCST90274775.csv	TRUE	reported	bUj8j2	0.00403814	27.8139
23615	20	18761853	A	G	0.4557	0.0968	0.0265	2.51e-06	rs146583535	8372	GCST90274775.csv	TRUE	reported	bUj8j2	0.00264016	22.1566
23617	21	37270018	A	G	0.2325	0.051	0.0213	5.14e-06	rs2742145	11538	GCST90274775.csv	TRUE	reported	bUj8j2	0.00179802	20.7793
23618	22	31852311	A	G	-0.1938	0.0409	0.9581	2.15e-06	rs191929998	9844	GCST90274775.csv	TRUE	reported	bUj8j2	0.00227562	22.4477
23620	1	63469357	A	C	0.4382	0.0773	0.014	1.44e-08	rs78839025	8708	GCST90274776.csv	TRUE	reported	rmCr19	0.00367678	32.1282
23621	1	95152471	T	C	0.9771	0.2183	0.0018	7.61e-06	rs543059487	6778	GCST90274776.csv	TRUE	reported	rmCr19	0.00294705	20.0282
23622	1	95241595	T	C	-0.8745	0.1864	0.9967	2.71e-06	rs186921926	6604	GCST90274776.csv	TRUE	reported	rmCr19	0.00332182	22.0037
23638	1	110474695	A	C	0.0775	0.0165	0.2211	2.64e-06	rs7538029	11335	GCST90274776.csv	TRUE	reported	rmCr19	0.00194254	22.0576
23700	1	110503296	T	C	0.1684	0.0118	0.4821	3.31e-46	rs17610659	14286	GCST90274776.csv	TRUE	reported	rmCr19	0.014056	203.638
23815	1	179682087	A	G	0.1439	0.031	0.044	3.45e-06	rs142421172	12840	GCST90274776.csv	TRUE	reported	rmCr19	0.00167535	21.5442
23816	1	190519358	T	C	0.0674	0.0152	0.185	9.24e-06	rs11806838	14286	GCST90274776.csv	TRUE	reported	rmCr19	0.00137444	19.6595
23817	2	8775320	T	C	0.0944	0.0196	0.1197	1.46e-06	rs11685487	14286	GCST90274776.csv	TRUE	reported	rmCr19	0.00162113	23.1938
23820	2	19531683	T	C	-0.3258	0.0657	0.9894	7.09e-07	rs183522519	13642	GCST90274776.csv	TRUE	reported	rmCr19	0.00179933	24.5871
23823	2	27730940	T	C	-0.0538	0.0115	0.3939	2.89e-06	rs1260326	14721	GCST90274776.csv	TRUE	reported	rmCr19	0.00148452	21.8832
23831	2	49391244	A	G	-0.5752	0.1274	0.9822	6.33e-06	rs182505554	6663	GCST90274776.csv	TRUE	reported	rmCr19	0.00305002	20.3783
23833	2	140484970	A	G	-0.2277	0.0496	0.9815	4.42e-06	rs115370595	13799	GCST90274776.csv	TRUE	reported	rmCr19	0.00152494	21.0717
23834	2	210643830	T	C	-0.6371	0.1405	0.0054	5.77e-06	rs185795450	6778	GCST90274776.csv	TRUE	reported	rmCr19	0.00302444	20.5558
23835	3	1448327	T	G	0.1366	0.0284	0.0881	1.51e-06	rs534521503	9398	GCST90274776.csv	TRUE	reported	rmCr19	0.00245562	23.1298
23840	3	47239457	A	G	0.2087	0.0385	0.9696	5.93e-08	rs563284470	11720	GCST90274776.csv	TRUE	reported	rmCr19	0.00250097	29.3798
23842	3	115295680	A	G	0.0778	0.0168	0.853	3.64e-06	rs76421506	14286	GCST90274776.csv	TRUE	reported	rmCr19	0.00149892	21.4427
23845	3	171430935	T	G	-0.0914	0.02	0.8992	4.88e-06	rs74849049	14286	GCST90274776.csv	TRUE	reported	rmCr19	0.00145978	20.882
23846	4	13713646	C	G	-0.1189	0.026	0.0697	4.81e-06	rs78652121	12838	GCST90274776.csv	TRUE	reported	rmCr19	0.00162635	20.9098
23849	4	118832267	T	C	-0.3742	0.0815	0.9917	4.4e-06	rs149682164	10751	GCST90274776.csv	TRUE	reported	rmCr19	0.00195701	21.0771
23850	4	154438727	A	G	0.2238	0.0504	0.016	8.98e-06	rs116039112	14286	GCST90274776.csv	TRUE	reported	rmCr19	0.00137832	19.7151
23851	4	183461339	T	C	-0.1493	0.0329	0.0382	5.68e-06	rs75305583	14286	GCST90274776.csv	TRUE	reported	rmCr19	0.00143943	20.5905
23856	5	78775099	C	G	0.0583	0.0122	0.3043	1.76e-06	rs10042665	14727	GCST90274776.csv	TRUE	reported	rmCr19	0.00154821	22.8328
23857	5	149374020	A	G	-0.5402	0.1152	0.0063	2.74e-06	rs191395649	8437	GCST90274776.csv	TRUE	reported	rmCr19	0.00259948	21.9837
23858	5	174229899	T	C	-0.0802	0.018	0.1143	8.37e-06	rs3934571	14732	GCST90274776.csv	TRUE	reported	rmCr19	0.00134573	19.8493
23860	6	30075103	T	G	-0.075	0.0152	0.8323	8.05e-07	rs2523992	14734	GCST90274776.csv	TRUE	reported	rmCr19	0.00164967	24.3431
23887	6	70391291	A	G	0.9492	0.1607	0.9966	3.49e-09	rs182277156	6941	GCST90274776.csv	TRUE	reported	rmCr19	0.00500131	34.8786
23890	6	107085627	A	G	-0.5028	0.1127	0.0075	8.14e-06	rs181861092	8288	GCST90274776.csv	TRUE	reported	rmCr19	0.0023958	19.8993
23891	7	2343995	C	G	0.4021	0.0842	0.0082	1.79e-06	rs372697500	10696	GCST90274776.csv	TRUE	reported	rmCr19	0.00212764	22.8015
23893	8	19590012	A	G	0.054	0.0122	0.3028	9.59e-06	rs7825914	14732	GCST90274776.csv	TRUE	reported	rmCr19	0.00132809	19.5888
23895	8	80715263	A	G	-0.061	0.0135	0.738	6.23e-06	rs12549430	14286	GCST90274776.csv	TRUE	reported	rmCr19	0.00142712	20.4142
23897	8	143011405	T	C	-0.4198	0.0896	0.9929	2.8e-06	rs145279450	11569	GCST90274776.csv	TRUE	reported	rmCr19	0.00189387	21.9479
23898	8	144189892	A	G	-0.9279	0.1975	0.9942	2.62e-06	rs113757432	6141	GCST90274776.csv	TRUE	reported	rmCr19	0.00358155	22.0662
23899	10	11075464	T	C	-0.5041	0.109	0.006	3.75e-06	rs143987620	11608	GCST90274776.csv	TRUE	reported	rmCr19	0.00183918	21.3848
23900	10	56720217	A	G	-0.7742	0.1668	0.0093	3.46e-06	rs188451558	6604	GCST90274776.csv	TRUE	reported	rmCr19	0.00325157	21.5369
23907	11	31998941	T	G	-0.7171	0.1518	0.985	2.31e-06	rs551117629	7644	GCST90274776.csv	TRUE	reported	rmCr19	0.00291091	22.3101
23921	12	13336984	T	C	0.3337	0.0716	0.0091	3.15e-06	rs188892027	12633	GCST90274776.csv	TRUE	reported	rmCr19	0.00171646	21.7179
23924	12	58388232	C	G	-0.0601	0.0124	0.6484	1.25e-06	rs1605333	13237	GCST90274776.csv	TRUE	reported	rmCr19	0.00177152	23.4877
23925	12	70903323	C	G	1.1756	0.2548	0.9985	3.95e-06	rs191195737	7644	GCST90274776.csv	TRUE	reported	rmCr19	0.0027771	21.2817
23926	13	75660663	T	C	0.3234	0.0723	0.0106	7.71e-06	rs142902162	12898	GCST90274776.csv	TRUE	reported	rmCr19	0.00154884	20.0049
23927	13	88492400	A	G	0.2231	0.0502	0.0176	8.82e-06	rs185721903	14233	GCST90274776.csv	TRUE	reported	rmCr19	0.00138578	19.7483
23928	14	58461604	T	C	-0.1225	0.0265	0.9466	3.79e-06	rs17734417	14723	GCST90274776.csv	TRUE	reported	rmCr19	0.00144929	21.3659
23929	14	78693608	A	G	0.1151	0.0239	0.936	1.47e-06	rs75869070	14715	GCST90274776.csv	TRUE	reported	rmCr19	0.00157366	23.1897
23930	15	45690795	A	T	-0.2096	0.046	0.9801	5.2e-06	rs28673875	14236	GCST90274776.csv	TRUE	reported	rmCr19	0.00145628	20.759
23931	15	63787216	T	C	-0.2243	0.0503	0.9814	8.22e-06	rs34674345	14286	GCST90274776.csv	TRUE	reported	rmCr19	0.00138998	19.8821
23932	15	86425591	T	C	0.1792	0.0395	0.045	5.71e-06	rs552035687	10894	GCST90274776.csv	TRUE	reported	rmCr19	0.00188571	20.5779
23933	16	1213173	T	C	-0.4345	0.0977	0.0081	8.7e-06	rs189474945	9392	GCST90274776.csv	TRUE	reported	rmCr19	0.00210145	19.7742
23934	16	60437963	T	C	-0.199	0.0414	0.0231	1.53e-06	rs72783071	14247	GCST90274776.csv	TRUE	reported	rmCr19	0.00161912	23.1017
23935	17	54906014	T	C	-0.642	0.1369	0.9929	2.74e-06	rs148221021	6743	GCST90274776.csv	TRUE	reported	rmCr19	0.00325084	21.9854
23936	18	3048453	A	T	0.1034	0.023	0.9329	6.94e-06	rs17638424	14715	GCST90274776.csv	TRUE	reported	rmCr19	0.0013716	20.2081
23940	18	45546185	A	G	-0.0872	0.0185	0.8823	2.43e-06	rs7227917	14286	GCST90274776.csv	TRUE	reported	rmCr19	0.00155276	22.2141
23942	18	77269773	T	C	-0.6278	0.1305	0.0063	1.5e-06	rs529454045	6778	GCST90274776.csv	TRUE	reported	rmCr19	0.00340283	23.1363
23943	19	58875573	C	G	-0.1989	0.0435	0.0348	4.82e-06	rs117591817	14286	GCST90274776.csv	TRUE	reported	rmCr19	0.00146132	20.904
23945	1	61085780	T	C	-0.7748	0.1739	0.0038	8.37e-06	rs569999635	6862	GCST90274777.csv	TRUE	reported	xQ1Roq	0.00288453	19.8451
23960	1	102420542	A	G	-0.1244	0.0264	0.9481	2.45e-06	rs1536565	14735	GCST90274777.csv	TRUE	reported	xQ1Roq	0.00150463	22.2011
23980	1	202185979	A	G	0.0579	0.0114	0.547	3.8e-07	rs930735	14734	GCST90274777.csv	TRUE	reported	xQ1Roq	0.0017477	25.7922
24005	1	207153881	A	G	0.0532	0.0117	0.4536	5.44e-06	rs2791713	14288	GCST90274777.csv	TRUE	reported	xQ1Roq	0.00144495	20.6724
24007	1	226824496	A	T	-0.0711	0.016	0.7624	8.84e-06	rs1695806	10894	GCST90274777.csv	TRUE	reported	xQ1Roq	0.00180936	19.7433
24008	2	36609059	A	C	0.1171	0.0263	0.9478	8.49e-06	rs76753488	14736	GCST90274777.csv	TRUE	reported	xQ1Roq	0.0013435	19.8218
24010	2	62640887	T	G	0.0701	0.0141	0.7748	6.64e-07	rs13397003	14732	GCST90274777.csv	TRUE	reported	xQ1Roq	0.00167497	24.7138
24012	2	173718684	A	G	0.2257	0.0508	0.0336	8.87e-06	rs138248604	14731	GCST90274777.csv	TRUE	reported	xQ1Roq	0.0013382	19.7368
24017	2	233853187	A	G	0.0607	0.0126	0.2813	1.45e-06	rs72980022	14721	GCST90274777.csv	TRUE	reported	xQ1Roq	0.00157404	23.2048
24022	3	20483976	A	G	0.3921	0.0874	0.9926	7.25e-06	rs188528468	12440	GCST90274777.csv	TRUE	reported	xQ1Roq	0.00161528	20.1234
24023	3	53147451	A	G	-0.2553	0.0546	0.0152	2.93e-06	rs148752275	14729	GCST90274777.csv	TRUE	reported	xQ1Roq	0.00148217	21.8604
24024	3	133883528	C	G	-0.4004	0.0862	0.007	3.4e-06	rs145003259	13801	GCST90274777.csv	TRUE	reported	xQ1Roq	0.00156093	21.573
24025	4	22724745	T	C	0.2031	0.0454	0.0213	7.69e-06	rs145735210	14242	GCST90274777.csv	TRUE	reported	xQ1Roq	0.00140323	20.01
24027	4	23899510	A	G	0.0545	0.0117	0.4095	3.19e-06	rs13127297	14730	GCST90274777.csv	TRUE	reported	xQ1Roq	0.00147089	21.6951
24029	4	71466227	T	C	0.0628	0.0142	0.2106	9.75e-06	rs35936034	14718	GCST90274777.csv	TRUE	reported	xQ1Roq	0.00132714	19.5562
24031	4	156920073	T	G	0.7905	0.1681	0.0028	2.57e-06	rs192764485	7844	GCST90274777.csv	TRUE	reported	xQ1Roq	0.00281131	22.1084
24034	5	16877873	T	C	0.7773	0.1728	0.9958	6.85e-06	rs200186177	6862	GCST90274777.csv	TRUE	reported	xQ1Roq	0.00294009	20.2285
24036	5	59193431	A	C	0.0548	0.0119	0.4071	4.12e-06	rs150547	14288	GCST90274777.csv	TRUE	reported	xQ1Roq	0.00148201	21.2034
24039	5	93253667	T	G	0.3048	0.0645	0.9808	2.29e-06	rs77025444	11890	GCST90274777.csv	TRUE	reported	xQ1Roq	0.00187462	22.3274
24042	5	96079646	T	C	0.3373	0.0676	0.0111	6.05e-07	rs139918398	13457	GCST90274777.csv	TRUE	reported	xQ1Roq	0.00184667	24.8929
24043	5	109366574	T	C	0.073	0.0156	0.8152	2.88e-06	rs79359257	14288	GCST90274777.csv	TRUE	reported	xQ1Roq	0.00153024	21.8945
24052	5	134512655	T	C	0.059	0.0118	0.3955	5.73e-07	rs9327707	14710	GCST90274777.csv	TRUE	reported	xQ1Roq	0.00169664	24.9966
24058	6	7051402	A	G	0.0885	0.0191	0.8624	3.6e-06	rs3889401	11759	GCST90274777.csv	TRUE	reported	xQ1Roq	0.00182246	21.4657
24065	6	137644441	A	G	0.9935	0.2119	0.9976	2.75e-06	rs190343098	6780	GCST90274777.csv	TRUE	reported	xQ1Roq	0.00323175	21.9759
24066	6	146809314	A	G	0.1194	0.0234	0.0762	3.35e-07	rs62436191	14288	GCST90274777.csv	TRUE	reported	xQ1Roq	0.00181893	26.0325
24077	6	168345756	A	G	0.0537	0.0115	0.4261	3.02e-06	rs9455923	14734	GCST90274777.csv	TRUE	reported	xQ1Roq	0.00147771	21.8019
24079	7	5003387	A	G	-0.2439	0.0537	0.0187	5.57e-06	rs111613686	13801	GCST90274777.csv	TRUE	reported	xQ1Roq	0.00149251	20.6259
24080	7	17864877	T	C	-0.4775	0.1063	0.949	7.06e-06	rs189482943	6604	GCST90274777.csv	TRUE	reported	xQ1Roq	0.00304613	20.172
24081	7	38350589	T	G	0.9649	0.1931	0.004	5.83e-07	rs184773447	6942	GCST90274777.csv	TRUE	reported	xQ1Roq	0.0035839	24.9617
24082	7	71254322	A	C	-0.7578	0.1691	0.9963	7.42e-06	rs183638923	7844	GCST90274777.csv	TRUE	reported	xQ1Roq	0.00255372	20.0776
24083	7	131455573	T	C	-0.0612	0.0136	0.2323	6.8e-06	rs1477229	14735	GCST90274777.csv	TRUE	reported	xQ1Roq	0.00137239	20.2473
24084	7	157485423	T	C	-0.6084	0.1342	0.9949	5.8e-06	rs572036167	6862	GCST90274777.csv	TRUE	reported	xQ1Roq	0.00298623	20.5469
24085	8	4925670	C	G	0.7942	0.1691	0.9966	2.64e-06	rs549811859	6942	GCST90274777.csv	TRUE	reported	xQ1Roq	0.00316745	22.052
24091	8	14833322	A	G	-0.117	0.026	0.0933	6.8e-06	rs200415705	10894	GCST90274777.csv	TRUE	reported	xQ1Roq	0.00185537	20.2463
24092	8	43501515	T	C	-0.3228	0.0723	0.98	8.02e-06	rs77556255	9731	GCST90274777.csv	TRUE	reported	xQ1Roq	0.0020443	19.9297
24093	8	56143053	T	C	0.057	0.0122	0.6482	2.98e-06	rs4507745	13866	GCST90274777.csv	TRUE	reported	xQ1Roq	0.00157179	21.8257
24099	8	130601686	A	G	-0.3269	0.074	0.0102	9.98e-06	rs181098013	11337	GCST90274777.csv	TRUE	reported	xQ1Roq	0.00171839	19.5115
24104	9	80691850	A	C	0.088	0.0193	0.1202	5.13e-06	rs10870035	12404	GCST90274777.csv	TRUE	reported	xQ1Roq	0.00167325	20.7865
24111	9	109490400	T	C	0.0558	0.0119	0.5837	2.74e-06	rs962720	14287	GCST90274777.csv	TRUE	reported	xQ1Roq	0.00153662	21.9844
24114	10	63140238	A	G	0.0777	0.0173	0.167	7.08e-06	rs78295068	12404	GCST90274777.csv	TRUE	reported	xQ1Roq	0.00162361	20.1688
24120	10	76771961	T	C	-0.4163	0.0924	0.9899	6.62e-06	rs535285049	7646	GCST90274777.csv	TRUE	reported	xQ1Roq	0.00264779	20.2934
24121	10	85630541	T	G	0.4904	0.1101	0.0065	8.42e-06	rs187382170	8488	GCST90274777.csv	TRUE	reported	xQ1Roq	0.00233188	19.8346
24122	10	89649838	A	G	0.1309	0.0293	0.0427	7.91e-06	rs7069904	14733	GCST90274777.csv	TRUE	reported	xQ1Roq	0.0013529	19.9565
24124	10	99854386	A	C	0.5166	0.1161	0.0067	8.6e-06	rs146139463	9153	GCST90274777.csv	TRUE	reported	xQ1Roq	0.00215845	19.7947
24125	11	21963583	A	G	0.3276	0.0691	0.0089	2.13e-06	rs140505821	13381	GCST90274777.csv	TRUE	reported	xQ1Roq	0.00167693	22.4733
24178	11	34495358	A	C	-0.094	0.0172	0.1273	4.63e-08	rs4756151	14736	GCST90274777.csv	TRUE	reported	xQ1Roq	0.00202274	29.8634
24335	11	34860199	T	C	0.0702	0.0118	0.3671	2.7e-09	rs12294339	14726	GCST90274777.csv	TRUE	reported	xQ1Roq	0.00239763	35.3876
24446	11	97836152	T	C	0.2679	0.0597	0.0156	7.21e-06	rs145343977	14288	GCST90274777.csv	TRUE	reported	xQ1Roq	0.00140739	20.1343
24647	12	11058117	T	C	0.1674	0.013	0.7421	6.07e-38	rs11054069	14724	GCST90274777.csv	TRUE	reported	xQ1Roq	0.0111361	165.793
25547	12	31381343	T	C	0.1016	0.0213	0.0812	1.84e-06	rs141192864	14728	GCST90274777.csv	TRUE	reported	xQ1Roq	0.00154246	22.7494
25548	12	62452567	T	C	0.2665	0.06	0.0135	8.93e-06	rs146355143	12935	GCST90274777.csv	TRUE	reported	xQ1Roq	0.00152287	19.7254
25551	12	117050587	A	G	-0.0574	0.0117	0.4935	9.3e-07	rs4766797	14288	GCST90274777.csv	TRUE	reported	xQ1Roq	0.0016817	24.0653
25553	13	30201178	A	C	-0.6558	0.1393	0.0044	2.5e-06	rs182779165	8710	GCST90274777.csv	TRUE	reported	xQ1Roq	0.00253816	22.1585
25554	13	52111339	A	G	0.5981	0.1147	0.0059	1.84e-07	rs190388452	8438	GCST90274777.csv	TRUE	reported	xQ1Roq	0.00321206	27.1843
25556	13	94059343	A	C	1.1774	0.2563	0.0016	4.35e-06	rs140516407	6862	GCST90274777.csv	TRUE	reported	xQ1Roq	0.00306596	21.0972
25558	14	37207756	T	C	0.7094	0.1548	0.9964	4.59e-06	rs191439378	7844	GCST90274777.csv	TRUE	reported	xQ1Roq	0.00267019	20.9957
25559	14	47651924	C	G	1.3249	0.2921	0.0014	5.74e-06	rs148650740	6942	GCST90274777.csv	TRUE	reported	xQ1Roq	0.00295484	20.5673
25560	14	58213344	A	T	0.4236	0.0952	0.9872	8.6e-06	rs560112260	8334	GCST90274777.csv	TRUE	reported	xQ1Roq	0.00237003	19.794
25561	14	72114701	A	G	-0.4009	0.0884	0.0135	5.76e-06	rs142838690	7080	GCST90274777.csv	TRUE	reported	xQ1Roq	0.00289651	20.561
25562	15	62543014	T	C	-0.4899	0.1106	0.0095	9.45e-06	rs141571138	8710	GCST90274777.csv	TRUE	reported	xQ1Roq	0.00224755	19.6157
25588	15	63639644	T	G	0.079	0.0115	0.4609	6.44e-12	rs67020211	14734	GCST90274777.csv	TRUE	reported	xQ1Roq	0.00319263	47.1845
25596	16	11625269	T	C	0.7335	0.1613	0.0038	5.43e-06	rs545142856	6862	GCST90274777.csv	TRUE	reported	xQ1Roq	0.00300451	20.6731
25597	16	66817975	T	C	0.2573	0.0571	0.0141	6.6e-06	rs12924891	13422	GCST90274777.csv	TRUE	reported	xQ1Roq	0.00151054	20.3022
25598	17	64340405	A	G	0.1808	0.0407	0.0225	8.9e-06	rs58679828	14736	GCST90274777.csv	TRUE	reported	xQ1Roq	0.00133736	19.731
25599	17	80265891	T	C	-0.3616	0.0747	0.013	1.29e-06	rs72856110	8920	GCST90274777.csv	TRUE	reported	xQ1Roq	0.00262006	23.4271
25605	18	3479423	T	C	-0.0654	0.0134	0.3077	1.06e-06	rs60586299	14288	GCST90274777.csv	TRUE	reported	xQ1Roq	0.00166437	23.8169
25609	18	24286681	T	C	0.0568	0.0119	0.6369	1.81e-06	rs470841	14736	GCST90274777.csv	TRUE	reported	xQ1Roq	0.00154366	22.7795
25610	18	57535953	T	C	0.3402	0.0759	0.0097	7.39e-06	rs189269805	12305	GCST90274777.csv	TRUE	reported	xQ1Roq	0.00163003	20.087
25625	19	49206145	C	G	0.0845	0.0115	0.4441	2.01e-13	rs516316	14734	GCST90274777.csv	TRUE	reported	xQ1Roq	0.00365097	53.9832
25801	20	23541754	T	C	-0.3099	0.0383	0.968	5.9e-16	rs188169560	11979	GCST90274777.csv	TRUE	reported	xQ1Roq	0.00543573	65.4596
26024	20	23655012	T	C	0.3802	0.0781	0.9915	1.13e-06	rs188815074	12899	GCST90274777.csv	TRUE	reported	xQ1Roq	0.00183387	23.6949
26504	20	23770266	C	G	-0.3784	0.0118	0.6593	1e-200	rs6106715	14726	GCST90274777.csv	TRUE	reported	xQ1Roq	0.0652737	1028.2
26764	20	23818846	C	G	-0.6052	0.0953	0.0102	2.15e-10	rs149976047	11241	GCST90274777.csv	TRUE	reported	xQ1Roq	0.0035748	40.3213
26783	20	23821743	T	C	-0.3526	0.0544	0.0151	9.07e-11	rs144642946	14730	GCST90274777.csv	TRUE	reported	xQ1Roq	0.00284398	42.0057
27115	20	23929099	T	C	0.5656	0.0476	0.0233	1.46e-32	rs112961631	12148	GCST90274777.csv	TRUE	reported	xQ1Roq	0.011489	141.167
27227	20	23970326	T	G	0.5076	0.0911	0.0077	2.52e-08	rs149898395	11661	GCST90274777.csv	TRUE	reported	xQ1Roq	0.00265531	31.0407
27302	20	24039955	C	G	-0.2764	0.0493	0.9817	2.06e-08	rs77581079	12935	GCST90274777.csv	TRUE	reported	xQ1Roq	0.00242416	31.4279
27462	20	24323985	T	C	0.3629	0.0408	0.0238	5.86e-19	rs76147669	14288	GCST90274777.csv	TRUE	reported	xQ1Roq	0.00550661	79.103
27608	20	35954681	A	G	0.6704	0.1514	0.0145	9.51e-06	rs547503224	6664	GCST90274777.csv	TRUE	reported	xQ1Roq	0.00293363	19.6013
27609	20	51363052	A	C	0.1098	0.0237	0.0675	3.61e-06	rs697699	14288	GCST90274777.csv	TRUE	reported	xQ1Roq	0.00149998	21.4609
27610	21	18049996	T	C	-0.0572	0.0119	0.6243	1.53e-06	rs7275493	14727	GCST90274777.csv	TRUE	reported	xQ1Roq	0.0015664	23.1014
27612	22	37630079	A	G	-0.2516	0.0532	0.983	2.25e-06	rs77121303	13383	GCST90274777.csv	TRUE	reported	xQ1Roq	0.00166847	22.3632
27615	1	6532317	A	G	-0.1881	0.0405	0.9747	3.41e-06	rs114359340	13651	GCST90274778.csv	TRUE	reported	CmyqsP	0.00157767	21.5677
27616	1	161608256	T	C	-0.0639	0.0142	0.4952	6.8e-06	rs4047522	11768	GCST90274778.csv	TRUE	reported	CmyqsP	0.00171781	20.2466
27618	1	172099857	A	G	-0.1436	0.0304	0.0402	2.32e-06	rs77915710	14742	GCST90274778.csv	TRUE	reported	CmyqsP	0.00151129	22.3102
27621	1	179473273	T	C	-0.1358	0.0298	0.9547	5.19e-06	rs72704449	14295	GCST90274778.csv	TRUE	reported	CmyqsP	0.00145062	20.7638
27631	2	19059082	A	C	-0.165	0.0362	0.9728	5.16e-06	rs71451021	14740	GCST90274778.csv	TRUE	reported	CmyqsP	0.00140748	20.7726
27635	2	44117788	C	G	-0.1191	0.0248	0.9355	1.57e-06	rs111472651	14728	GCST90274778.csv	TRUE	reported	CmyqsP	0.0015635	23.0601
27648	2	113835522	A	G	-0.0675	0.0126	0.5568	8.45e-08	rs11682107	12412	GCST90274778.csv	TRUE	reported	CmyqsP	0.00230686	28.6944
27665	3	1260482	C	G	-0.0569	0.012	0.3525	2.12e-06	rs1976172	14732	GCST90274778.csv	TRUE	reported	CmyqsP	0.00152384	22.4804
27667	3	39307162	A	G	0.0941	0.0154	0.1671	9.94e-10	rs3732378	14740	GCST90274778.csv	TRUE	reported	CmyqsP	0.00252663	37.3318
27672	3	70136592	T	G	0.0633	0.0122	0.3327	2.12e-07	rs35026817	14740	GCST90274778.csv	TRUE	reported	CmyqsP	0.00182305	26.9171
27674	3	86142070	A	G	-0.9151	0.2039	0.0025	7.19e-06	rs189129135	7735	GCST90274778.csv	TRUE	reported	CmyqsP	0.00259724	20.1368
27675	3	111933611	A	G	-0.3907	0.087	0.0103	7.1e-06	rs150131422	8487	GCST90274778.csv	TRUE	reported	CmyqsP	0.00237063	20.1626
27676	3	171449466	A	G	-0.6709	0.1412	0.0045	2.02e-06	rs188100708	6671	GCST90274778.csv	TRUE	reported	CmyqsP	0.00337278	22.5692
27677	4	19388409	A	G	1.0748	0.2254	0.0035	1.86e-06	rs181637070	6834	GCST90274778.csv	TRUE	reported	CmyqsP	0.00331612	22.7311
27679	4	179539497	A	G	0.1479	0.0301	0.9343	8.94e-07	rs980364	9902	GCST90274778.csv	TRUE	reported	CmyqsP	0.00243233	24.1388
27681	4	187139939	A	G	-0.0582	0.0114	0.4914	3.3e-07	rs12331618	14729	GCST90274778.csv	TRUE	reported	CmyqsP	0.00176642	26.0602
27708	5	120396066	T	C	-0.0903	0.0193	0.89	2.89e-06	rs13167439	14295	GCST90274778.csv	TRUE	reported	CmyqsP	0.00152902	21.8877
27714	5	176839890	T	G	-0.0681	0.0128	0.274	1.04e-07	rs2731674	14740	GCST90274778.csv	TRUE	reported	CmyqsP	0.00191665	28.3019
28363	6	31351764	T	C	-0.0589	0.0117	0.6177	4.8e-07	rs2442752	14743	GCST90274778.csv	TRUE	reported	CmyqsP	0.00171604	25.3396
28696	6	32424882	T	C	0.0811	0.012	0.3484	1.4e-11	rs7763262	14743	GCST90274778.csv	TRUE	reported	CmyqsP	0.00308852	45.6689
30471	6	144519548	A	G	-0.3043	0.0687	0.99	9.45e-06	rs138157036	13808	GCST90274778.csv	TRUE	reported	CmyqsP	0.00141887	19.6168
30476	7	30524015	A	T	0.0597	0.012	0.4243	6.52e-07	rs2736723	14295	GCST90274778.csv	TRUE	reported	CmyqsP	0.00172843	24.7472
30478	8	11392732	A	G	0.0855	0.0193	0.8528	9.42e-06	rs4642601	10894	GCST90274778.csv	TRUE	reported	CmyqsP	0.00179824	19.6218
30479	8	23942875	T	C	0.3206	0.0706	0.0105	5.6e-06	rs1483824	13808	GCST90274778.csv	TRUE	reported	CmyqsP	0.00149121	20.6184
30481	8	26741279	A	G	0.1968	0.0424	0.9744	3.46e-06	rs56397903	14743	GCST90274778.csv	TRUE	reported	CmyqsP	0.00145914	21.5407
30483	8	119035960	A	C	-0.5329	0.1151	0.0073	3.66e-06	rs185364662	6942	GCST90274778.csv	TRUE	reported	CmyqsP	0.00307834	21.4297
30484	8	125534594	T	C	-0.3985	0.0868	0.9909	4.41e-06	rs141407204	11438	GCST90274778.csv	TRUE	reported	CmyqsP	0.00183936	21.0737
30485	8	131635787	A	G	-0.0867	0.0193	0.8632	7.05e-06	rs16904321	14295	GCST90274778.csv	TRUE	reported	CmyqsP	0.0014097	20.1773
30486	9	634233	T	C	0.4922	0.1112	0.0061	9.59e-06	rs145496121	8717	GCST90274778.csv	TRUE	reported	CmyqsP	0.0022425	19.5873
30487	9	81886673	C	G	0.1196	0.0263	0.9371	5.43e-06	rs77819349	14295	GCST90274778.csv	TRUE	reported	CmyqsP	0.00144457	20.6771
30488	9	88885541	A	C	-0.2404	0.0512	0.981	2.66e-06	rs571946532	11768	GCST90274778.csv	TRUE	reported	CmyqsP	0.00186988	22.0422
30504	9	136155000	T	C	-0.1145	0.0166	0.1884	5.29e-12	rs635634	11792	GCST90274778.csv	TRUE	reported	CmyqsP	0.00401845	47.5687
30519	10	3841758	A	G	0.7621	0.1718	0.9967	9.17e-06	rs185044181	6834	GCST90274778.csv	TRUE	reported	CmyqsP	0.00287114	19.6721
30520	11	43420043	T	C	0.5818	0.1309	0.0053	8.8e-06	rs181915227	6861	GCST90274778.csv	TRUE	reported	CmyqsP	0.00287099	19.7488
30521	11	65524048	T	C	1.0628	0.225	0.9981	2.32e-06	rs181621273	6861	GCST90274778.csv	TRUE	reported	CmyqsP	0.00324146	22.3055
30522	11	120941125	T	C	0.0666	0.0149	0.7791	7.83e-06	rs56675723	12412	GCST90274778.csv	TRUE	reported	CmyqsP	0.00160707	19.9759
30537	12	41381284	A	C	0.0563	0.012	0.6601	2.71e-06	rs712137	14737	GCST90274778.csv	TRUE	reported	CmyqsP	0.00149141	22.0087
30539	12	70903323	C	G	1.1646	0.2562	0.9985	5.48e-06	rs191195737	7653	GCST90274778.csv	TRUE	reported	CmyqsP	0.00269273	20.6577
30541	12	79905558	A	C	0.0792	0.0158	0.1687	5.37e-07	rs10778675	14295	GCST90274778.csv	TRUE	reported	CmyqsP	0.00175465	25.1232
30546	14	34598027	A	G	0.5938	0.1299	0.0075	4.85e-06	rs180751225	7843	GCST90274778.csv	TRUE	reported	CmyqsP	0.0026572	20.8906
30547	14	85801666	T	G	-0.2257	0.0491	0.979	4.29e-06	rs530057572	12127	GCST90274778.csv	TRUE	reported	CmyqsP	0.00173936	21.1265
30548	15	23001299	T	C	0.0666	0.015	0.8038	9e-06	rs36067349	14294	GCST90274778.csv	TRUE	reported	CmyqsP	0.00137725	19.7108
30549	15	48825800	A	G	0.4026	0.0905	0.9885	8.64e-06	rs183564841	10374	GCST90274778.csv	TRUE	reported	CmyqsP	0.00190404	19.7864
30550	15	85657494	A	G	-0.1996	0.0432	0.0224	3.83e-06	rs117698194	13859	GCST90274778.csv	TRUE	reported	CmyqsP	0.00153799	21.3447
30551	16	57167230	A	G	-0.1511	0.027	0.9463	2.19e-08	rs8052631	14295	GCST90274778.csv	TRUE	reported	CmyqsP	0.00218608	31.3142
30555	16	57183274	A	G	-0.1935	0.0433	0.9764	7.87e-06	rs78751841	14723	GCST90274778.csv	TRUE	reported	CmyqsP	0.00135457	19.9677
30785	16	57412802	C	G	0.2041	0.0118	0.424	4.99e-67	rs671623	14295	GCST90274778.csv	TRUE	reported	CmyqsP	0.0204995	299.131
30972	16	57508595	T	C	0.1129	0.0244	0.9372	3.71e-06	rs55896747	14734	GCST90274778.csv	TRUE	reported	CmyqsP	0.00145097	21.4067
31045	18	59374764	T	C	0.0813	0.0179	0.1321	5.57e-06	rs73007244	14295	GCST90274778.csv	TRUE	reported	CmyqsP	0.001441	20.626
31046	18	74298667	T	C	0.4958	0.1063	0.9926	3.1e-06	rs149428309	7843	GCST90274778.csv	TRUE	reported	CmyqsP	0.00276606	21.7488
31047	19	19437687	C	G	-0.2883	0.0633	0.9837	5.25e-06	rs543554558	11091	GCST90274778.csv	TRUE	reported	CmyqsP	0.00186681	20.7398
31048	19	41119195	A	C	-0.7029	0.1561	0.0039	6.7e-06	rs147343555	6942	GCST90274778.csv	TRUE	reported	CmyqsP	0.00291226	20.2701
31049	20	42816138	T	G	1.1478	0.2588	0.002	9.2e-06	rs537661536	6942	GCST90274778.csv	TRUE	reported	CmyqsP	0.00282547	19.6643
31050	20	52569781	C	G	0.2442	0.0529	0.9812	3.91e-06	rs73137770	13808	GCST90274778.csv	TRUE	reported	CmyqsP	0.00154092	21.3067
31052	21	25498266	T	C	0.1127	0.0254	0.0652	9.12e-06	rs9981489	14295	GCST90274778.csv	TRUE	reported	CmyqsP	0.0013753	19.6843
31057	1	159176831	T	C	0.0661	0.0119	0.3809	2.78e-08	rs863004	14722	GCST90274779.csv	TRUE	reported	K8H6JS	0.00209138	30.8496
31062	1	191712620	T	C	-0.2241	0.0502	0.9769	8.04e-06	rs75883619	14736	GCST90274779.csv	TRUE	reported	K8H6JS	0.00135055	19.9259
31063	1	204205335	T	C	-0.6892	0.1503	0.9899	4.53e-06	rs550374608	6826	GCST90274779.csv	TRUE	reported	K8H6JS	0.00307093	21.0206
31068	1	211441034	A	G	-0.1886	0.042	0.9791	7.11e-06	rs6540675	14726	GCST90274779.csv	TRUE	reported	K8H6JS	0.00136743	20.1616
31076	1	240176122	A	G	-0.6072	0.1327	0.9884	4.75e-06	rs187627138	7728	GCST90274779.csv	TRUE	reported	K8H6JS	0.00270196	20.9319
31078	2	24236010	A	G	0.5977	0.1309	0.0047	4.97e-06	rs188168973	8710	GCST90274779.csv	TRUE	reported	K8H6JS	0.00238798	20.8443
31079	2	166988889	T	G	-0.1085	0.0241	0.8776	6.73e-06	rs75586955	10894	GCST90274779.csv	TRUE	reported	K8H6JS	0.00185708	20.265
31081	3	45270029	A	G	0.0577	0.0128	0.2947	6.55e-06	rs6807587	14733	GCST90274779.csv	TRUE	reported	K8H6JS	0.00137734	20.3176
31082	3	76443307	T	C	0.4537	0.0963	0.9946	2.46e-06	rs151248706	11661	GCST90274779.csv	TRUE	reported	K8H6JS	0.00189987	22.1927
31084	3	132473698	A	T	-0.6497	0.1441	0.9956	6.52e-06	rs180735483	7844	GCST90274779.csv	TRUE	reported	K8H6JS	0.00258485	20.323
31085	3	150416659	A	G	0.5068	0.1133	0.0181	7.71e-06	rs78132193	4719	GCST90274779.csv	TRUE	reported	K8H6JS	0.00422207	20
31086	4	6275475	A	C	0.2921	0.0631	0.0196	3.67e-06	rs115659139	13801	GCST90274779.csv	TRUE	reported	K8H6JS	0.00155032	21.426
31089	4	6544195	T	C	0.7838	0.1555	0.0034	4.64e-07	rs149748603	6780	GCST90274779.csv	TRUE	reported	K8H6JS	0.00373332	25.3993
31106	4	59689961	A	G	-0.0538	0.0117	0.5637	4.26e-06	rs2122155	14717	GCST90274779.csv	TRUE	reported	K8H6JS	0.00143466	21.1414
31178	4	74717663	T	C	0.5003	0.0824	0.0138	1.27e-09	rs565208061	8911	GCST90274779.csv	TRUE	reported	K8H6JS	0.0041199	36.8561
31240	4	74739076	T	G	-0.3134	0.0134	0.7634	5.65e-121	rs1366949	14731	GCST90274779.csv	TRUE	reported	K8H6JS	0.0358032	546.927
31527	4	84005961	T	C	-0.186	0.0407	0.9588	4.88e-06	rs62311721	14288	GCST90274779.csv	TRUE	reported	K8H6JS	0.00145959	20.8822
31528	5	59722292	A	G	0.6483	0.1424	0.0045	5.3e-06	rs187821296	9082	GCST90274779.csv	TRUE	reported	K8H6JS	0.00227699	20.7222
31529	5	122405522	A	G	0.0556	0.0124	0.3196	7.33e-06	rs7700661	14719	GCST90274779.csv	TRUE	reported	K8H6JS	0.00136407	20.1024
31531	5	159394723	T	C	0.2626	0.0582	0.0157	6.42e-06	rs144747179	12591	GCST90274779.csv	TRUE	reported	K8H6JS	0.00161429	20.3552
31532	5	177372616	T	G	0.3935	0.0869	0.009	5.95e-06	rs374636704	8911	GCST90274779.csv	TRUE	reported	K8H6JS	0.00229575	20.4999
31533	5	178228413	A	G	0.4085	0.0912	0.0087	7.49e-06	rs143523774	10355	GCST90274779.csv	TRUE	reported	K8H6JS	0.00193377	20.0591
31534	6	11807633	A	C	0.4838	0.0989	0.0062	9.99e-07	rs143103457	10421	GCST90274779.csv	TRUE	reported	K8H6JS	0.00229104	23.9252
31535	6	54641812	A	G	-0.1047	0.0206	0.8675	3.72e-07	rs77914035	10893	GCST90274779.csv	TRUE	reported	K8H6JS	0.00236583	25.8273
31538	7	115483444	T	C	0.1891	0.0426	0.9761	9.04e-06	rs144620567	14730	GCST90274779.csv	TRUE	reported	K8H6JS	0.00133592	19.7018
31540	8	6664614	T	C	0.3504	0.0786	0.0348	8.27e-06	rs182076101	9354	GCST90274779.csv	TRUE	reported	K8H6JS	0.00212014	19.8697
31541	8	66081304	A	G	0.7939	0.178	0.005	8.19e-06	rs573055386	6780	GCST90274779.csv	TRUE	reported	K8H6JS	0.00292543	19.8867
31542	8	125716583	T	C	0.5065	0.1118	0.0105	5.89e-06	rs552545770	7646	GCST90274779.csv	TRUE	reported	K8H6JS	0.00267717	20.5193
31543	8	134581618	T	C	0.2036	0.0452	0.9769	6.66e-06	rs57228648	14735	GCST90274779.csv	TRUE	reported	K8H6JS	0.00137509	20.2871
31544	9	4396102	C	G	0.0822	0.0179	0.1691	4.39e-06	rs67797811	14288	GCST90274779.csv	TRUE	reported	K8H6JS	0.00147376	21.0852
31545	10	13863738	A	G	0.2753	0.0588	0.0151	2.84e-06	rs188820267	13801	GCST90274779.csv	TRUE	reported	K8H6JS	0.00158583	21.9177
31547	10	18285342	T	C	0.0518	0.0116	0.4633	7.99e-06	rs10508556	14735	GCST90274779.csv	TRUE	reported	K8H6JS	0.00135147	19.9381
31612	10	65297720	A	C	0.0648	0.0126	0.321	2.71e-07	rs12770839	14724	GCST90274779.csv	TRUE	reported	K8H6JS	0.0017931	26.4454
31635	10	119010124	T	C	0.9261	0.2091	0.0025	9.47e-06	rs61872384	6942	GCST90274779.csv	TRUE	reported	K8H6JS	0.00281772	19.6102
31639	11	20486401	A	G	0.123	0.0267	0.067	4.09e-06	rs10734292	11776	GCST90274779.csv	TRUE	reported	K8H6JS	0.0017989	21.2185
31640	11	67437523	C	G	0.4031	0.0893	0.158	6.36e-06	rs139514914	5540	GCST90274779.csv	TRUE	reported	K8H6JS	0.00366453	20.3688
31641	11	117706871	A	G	0.1239	0.0279	0.0687	8.96e-06	rs573171230	11760	GCST90274779.csv	TRUE	reported	K8H6JS	0.00167417	19.7179
31642	12	28799395	T	G	-0.2573	0.0582	0.0166	9.83e-06	rs118090102	12935	GCST90274779.csv	TRUE	reported	K8H6JS	0.00150873	19.5419
31643	12	90180208	C	G	0.1982	0.0444	0.0196	8.05e-06	rs141276323	14728	GCST90274779.csv	TRUE	reported	K8H6JS	0.00135117	19.9243
31644	12	125093430	T	G	0.066	0.0146	0.7719	6.17e-06	rs937341	14288	GCST90274779.csv	TRUE	reported	K8H6JS	0.0014282	20.4325
31645	13	37854253	T	C	-0.365	0.0779	0.0146	2.79e-06	rs4474574	9555	GCST90274779.csv	TRUE	reported	K8H6JS	0.00229236	21.9493
31653	14	35091527	A	C	-0.0719	0.0158	0.8268	5.35e-06	rs150441545	14288	GCST90274779.csv	TRUE	reported	K8H6JS	0.00144725	20.7054
31655	14	61183880	T	C	-0.3796	0.0841	0.0117	6.37e-06	rs137972152	9604	GCST90274779.csv	TRUE	reported	K8H6JS	0.00211684	20.369
31656	15	57742987	T	G	0.5354	0.1201	0.9911	8.27e-06	rs186540810	7308	GCST90274779.csv	TRUE	reported	K8H6JS	0.00271202	19.8679
31657	15	81240669	A	G	-0.1443	0.0312	0.0405	3.75e-06	rs2280441	14735	GCST90274779.csv	TRUE	reported	K8H6JS	0.00144958	21.3877
31663	19	14808453	A	G	0.0583	0.0127	0.3161	4.42e-06	rs11880837	14288	GCST90274779.csv	TRUE	reported	K8H6JS	0.00147271	21.0702
31667	19	49638657	T	C	0.4185	0.0846	0.9913	7.54e-07	rs117143784	10375	GCST90274779.csv	TRUE	reported	K8H6JS	0.00235309	24.4662
31669	21	39102421	C	G	-0.0564	0.012	0.3876	2.6e-06	rs2835916	14735	GCST90274779.csv	TRUE	reported	K8H6JS	0.00149691	22.087
31671	22	16564036	A	G	0.0976	0.0208	0.3429	2.7e-06	rs188111670	7743	GCST90274779.csv	TRUE	reported	K8H6JS	0.00283551	22.0121
31672	22	33031339	A	G	-0.1533	0.0344	0.0337	8.33e-06	rs8136931	14736	GCST90274779.csv	TRUE	reported	K8H6JS	0.00134587	19.8568
31674	1	3773253	A	G	0.677	0.1426	0.0059	2.06e-06	rs548780179	7654	GCST90274780.csv	TRUE	reported	0DIX0d	0.00293611	22.5333
31675	1	44566391	A	G	-0.1609	0.0336	0.9671	1.68e-06	rs112202639	14744	GCST90274780.csv	TRUE	reported	0DIX0d	0.0015529	22.9284
31690	1	181143447	C	G	-0.1436	0.0324	0.9616	9.33e-06	rs61811733	14738	GCST90274780.csv	TRUE	reported	0DIX0d	0.00133107	19.6408
31695	2	3891773	A	G	0.0592	0.0127	0.7042	3.14e-06	rs1563171	14740	GCST90274780.csv	TRUE	reported	0DIX0d	0.00147197	21.7259
31697	2	14400474	T	C	0.0536	0.0115	0.4864	3.15e-06	rs12476448	14737	GCST90274780.csv	TRUE	reported	0DIX0d	0.00147192	21.7208
31699	2	57744868	C	G	-0.0539	0.0122	0.3617	9.96e-06	rs820963	14732	GCST90274780.csv	TRUE	reported	0DIX0d	0.00132319	19.5164
31700	2	79718224	T	C	0.7141	0.1614	0.9971	9.67e-06	rs142685945	8718	GCST90274780.csv	TRUE	reported	0DIX0d	0.00224037	19.5709
31701	2	139887164	A	G	-0.1736	0.0393	0.9625	9.99e-06	rs2164693	14296	GCST90274780.csv	TRUE	reported	0DIX0d	0.00136304	19.5098
31702	2	227559824	T	C	-0.2168	0.0482	0.9792	6.86e-06	rs76484468	14744	GCST90274780.csv	TRUE	reported	0DIX0d	0.00137029	20.2286
31704	3	54104178	T	G	-0.0879	0.0182	0.1209	1.37e-06	rs12629593	14744	GCST90274780.csv	TRUE	reported	0DIX0d	0.00157955	23.3226
31706	3	74877984	A	G	0.6499	0.1415	0.9949	4.37e-06	rs188961867	7844	GCST90274780.csv	TRUE	reported	0DIX0d	0.00268211	21.0897
31707	3	132217113	T	G	1.0207	0.2168	0.9971	2.5e-06	rs190974265	6834	GCST90274780.csv	TRUE	reported	0DIX0d	0.00323293	22.159
31714	3	134227292	A	G	-0.0559	0.0124	0.3248	6.54e-06	rs3846056	14296	GCST90274780.csv	TRUE	reported	0DIX0d	0.00141954	20.3198
31749	4	64762680	T	G	-0.6494	0.1389	0.9909	2.94e-06	rs561214246	7736	GCST90274780.csv	TRUE	reported	0DIX0d	0.00281759	21.8528
31753	4	66430483	A	G	-0.7054	0.1562	0.9901	6.3e-06	rs190022980	6834	GCST90274780.csv	TRUE	reported	0DIX0d	0.00297536	20.3883
31755	4	70164442	A	C	-0.6144	0.125	0.988	8.87e-07	rs184143501	8291	GCST90274780.csv	TRUE	reported	0DIX0d	0.00290544	24.1534
31758	4	70930403	A	G	0.8514	0.1485	0.0104	9.85e-09	rs190573476	7654	GCST90274780.csv	TRUE	reported	0DIX0d	0.00427627	32.8625
31764	4	74541482	A	G	0.6925	0.1482	0.0109	2.97e-06	rs184658042	6752	GCST90274780.csv	TRUE	reported	0DIX0d	0.00322336	21.828
31765	4	75603522	A	T	-0.326	0.0611	0.9831	9.53e-08	rs115661964	13165	GCST90274780.csv	TRUE	reported	0DIX0d	0.00215771	28.4634
31770	4	75934501	T	C	0.9056	0.1191	0.0145	2.88e-14	rs542480893	8718	GCST90274780.csv	TRUE	reported	0DIX0d	0.00658812	57.8029
31777	4	76303592	T	C	0.7547	0.1569	0.0043	1.51e-06	rs569447515	6780	GCST90274780.csv	TRUE	reported	0DIX0d	0.0034009	23.1299
31791	4	76801212	A	G	-0.1447	0.0278	0.945	1.94e-07	rs138418695	14296	GCST90274780.csv	TRUE	reported	0DIX0d	0.00189152	27.0886
31895	4	76943947	A	G	1.9406	0.0552	0.0164	1e-200	rs11548618	14296	GCST90274780.csv	TRUE	reported	0DIX0d	0.0795735	1235.76
32397	4	77734763	T	C	0.4388	0.0992	0.0116	9.72e-06	rs183755232	8718	GCST90274780.csv	TRUE	reported	0DIX0d	0.00223934	19.5619
32400	4	78224651	T	C	0.6474	0.1185	0.0083	4.67e-08	rs186933756	8718	GCST90274780.csv	TRUE	reported	0DIX0d	0.00341199	29.8407
32402	4	79643171	A	G	0.8109	0.158	0.0083	2.86e-07	rs150079141	6672	GCST90274780.csv	TRUE	reported	0DIX0d	0.00393236	26.3324
32404	4	112904535	A	G	0.1089	0.0209	0.0979	1.88e-07	rs72682331	14731	GCST90274780.csv	TRUE	reported	0DIX0d	0.00183963	27.1459
32408	4	169513197	A	G	0.4088	0.0903	0.0066	5.98e-06	rs183306986	13465	GCST90274780.csv	TRUE	reported	0DIX0d	0.00151978	20.4919
32413	5	115740808	A	G	0.1295	0.0287	0.0442	6.42e-06	rs59465157	14744	GCST90274780.csv	TRUE	reported	0DIX0d	0.00137899	20.3571
32457	6	31377978	T	C	0.1095	0.0196	0.1048	2.31e-08	rs2523495	14743	GCST90274780.csv	TRUE	reported	0DIX0d	0.00211257	31.2074
32516	6	32516855	T	C	-0.2991	0.0606	0.9813	7.99e-07	rs71534595	11719	GCST90274780.csv	TRUE	reported	0DIX0d	0.00207441	24.3564
32519	6	55774512	T	C	0.0677	0.0149	0.352	5.53e-06	rs56283616	10894	GCST90274780.csv	TRUE	reported	0DIX0d	0.00189145	20.6407
32521	6	65921166	A	T	-0.6573	0.1408	0.0043	3.04e-06	rs180790903	6862	GCST90274780.csv	TRUE	reported	0DIX0d	0.00316588	21.7869
32524	6	88557407	A	G	-0.0582	0.0121	0.6254	1.51e-06	rs12174864	14295	GCST90274780.csv	TRUE	reported	0DIX0d	0.0016158	23.1321
32537	6	152726625	A	G	0.1456	0.0325	0.0363	7.46e-06	rs117298099	14725	GCST90274780.csv	TRUE	reported	0DIX0d	0.00136116	20.0677
32538	7	3425301	T	C	-0.1765	0.0375	0.0284	2.52e-06	rs12155428	14733	GCST90274780.csv	TRUE	reported	0DIX0d	0.00150135	22.1497
32539	7	23341255	T	C	0.8161	0.1784	0.0038	4.77e-06	rs62468192	6862	GCST90274780.csv	TRUE	reported	0DIX0d	0.00304035	20.9204
32541	8	14710437	C	G	0.3107	0.0615	0.012	4.37e-07	rs184334592	13652	GCST90274780.csv	TRUE	reported	0DIX0d	0.00186606	25.5193
32542	8	62003730	A	G	-0.0789	0.0164	0.2555	1.5e-06	rs2349689	14296	GCST90274780.csv	TRUE	reported	0DIX0d	0.0016164	23.1422
32543	9	4150061	C	G	-0.2858	0.062	0.012	4.03e-06	rs143796249	14296	GCST90274780.csv	TRUE	reported	0DIX0d	0.00148416	21.2462
32544	9	84196490	T	C	-0.0548	0.0119	0.4567	4.12e-06	rs10481754	14296	GCST90274780.csv	TRUE	reported	0DIX0d	0.00148118	21.2034
32545	9	87283389	A	G	0.8177	0.1771	0.0031	3.89e-06	rs151306123	7654	GCST90274780.csv	TRUE	reported	0DIX0d	0.0027775	21.3126
32550	10	1845059	T	C	-0.0567	0.0119	0.5587	1.89e-06	rs4367871	14296	GCST90274780.csv	TRUE	reported	0DIX0d	0.00158551	22.6992
32554	10	78705575	A	C	-0.0698	0.015	0.2969	3.27e-06	rs12779465	11768	GCST90274780.csv	TRUE	reported	0DIX0d	0.00183665	21.6498
32557	11	73731422	A	G	0.1175	0.025	0.929	2.6e-06	rs55732300	14730	GCST90274780.csv	TRUE	reported	0DIX0d	0.00149741	22.087
32558	11	116006514	T	C	0.1921	0.0421	0.0237	5.04e-06	rs11825923	14247	GCST90274780.csv	TRUE	reported	0DIX0d	0.00145926	20.8175
32559	11	116950736	T	G	0.6555	0.1432	0.9966	4.71e-06	rs139039079	9623	GCST90274780.csv	TRUE	reported	0DIX0d	0.00217272	20.9493
32560	11	120906167	A	C	-0.5262	0.117	0.0055	6.88e-06	rs553160481	9785	GCST90274780.csv	TRUE	reported	0DIX0d	0.00206287	20.2228
32561	12	46273355	A	G	0.3286	0.0716	0.991	4.45e-06	rs117824600	12635	GCST90274780.csv	TRUE	reported	0DIX0d	0.00166422	21.0591
32564	12	68597086	A	G	-0.06	0.013	0.7036	3.92e-06	rs741344	14296	GCST90274780.csv	TRUE	reported	0DIX0d	0.00148783	21.2988
32682	12	111884608	T	C	0.1138	0.0131	0.4756	3.72e-18	rs3184504	11793	GCST90274780.csv	TRUE	reported	0DIX0d	0.00635839	75.4516
33041	13	70208677	A	G	-0.933	0.21	0.9961	8.88e-06	rs192710017	6260	GCST90274780.csv	TRUE	reported	0DIX0d	0.00314328	19.7327
33042	15	63598792	A	G	0.2276	0.0515	0.0221	9.9e-06	rs145685685	13809	GCST90274780.csv	TRUE	reported	0DIX0d	0.00141239	19.5284
33043	15	80065337	A	G	-0.0546	0.0118	0.5648	3.71e-06	rs1077965	14731	GCST90274780.csv	TRUE	reported	0DIX0d	0.0014513	21.4073
33046	16	5063233	C	G	-0.1096	0.0242	0.9073	5.93e-06	rs11645285	11345	GCST90274780.csv	TRUE	reported	0DIX0d	0.00180468	20.5076
33049	19	10427721	A	T	-0.1358	0.0294	0.0495	3.86e-06	rs74956615	13671	GCST90274780.csv	TRUE	reported	0DIX0d	0.00155821	21.3325
33060	19	11270867	T	C	-0.0629	0.013	0.7227	1.31e-06	rs4804148	14744	GCST90274780.csv	TRUE	reported	0DIX0d	0.0015853	23.4075
33067	20	50032176	T	G	-0.8494	0.1865	0.0038	5.25e-06	rs185036731	6942	GCST90274780.csv	TRUE	reported	0DIX0d	0.00297911	20.7368
33069	22	50774821	T	C	-0.1841	0.0376	0.9688	9.77e-07	rs150519056	13661	GCST90274780.csv	TRUE	reported	0DIX0d	0.00175181	23.97
33078	1	26395741	A	G	-0.0777	0.0165	0.1703	2.49e-06	rs60141220	13221	GCST90274781.csv	TRUE	reported	yDgvAl	0.00167449	22.1722
33095	1	51541675	T	C	0.1566	0.0349	0.9575	7.22e-06	rs185516256	14288	GCST90274781.csv	TRUE	reported	yDgvAl	0.00140718	20.1313
33097	1	157193649	T	G	-0.3312	0.071	0.0122	3.09e-06	rs75298610	10795	GCST90274781.csv	TRUE	reported	yDgvAl	0.00201172	21.7562
33099	1	181142796	A	C	0.1383	0.0309	0.0402	7.62e-06	rs2013836	14732	GCST90274781.csv	TRUE	reported	yDgvAl	0.00135792	20.0294
33100	1	222852472	T	C	-0.1822	0.0409	0.9741	8.4e-06	rs17466177	14723	GCST90274781.csv	TRUE	reported	yDgvAl	0.00134607	19.8423
33101	2	78400313	T	C	-0.1344	0.0302	0.9568	8.57e-06	rs115344667	14736	GCST90274781.csv	TRUE	reported	yDgvAl	0.00134221	19.8028
33102	2	112444622	A	G	0.3893	0.0853	0.9892	5.02e-06	rs114013730	11961	GCST90274781.csv	TRUE	reported	yDgvAl	0.00173839	20.8256
33103	2	113496453	A	G	0.2702	0.0553	0.0142	1.03e-06	rs76036957	13501	GCST90274781.csv	TRUE	reported	yDgvAl	0.00176517	23.8702
33106	2	153497193	T	C	0.2339	0.0528	0.9855	9.43e-06	rs12998222	13801	GCST90274781.csv	TRUE	reported	yDgvAl	0.00141992	19.6214
33108	2	186531158	A	G	-0.4607	0.103	0.0055	7.72e-06	rs146712984	11095	GCST90274781.csv	TRUE	reported	yDgvAl	0.00179992	20.0025
33109	2	240244812	T	C	-0.1509	0.034	0.0385	9.07e-06	rs148828177	14732	GCST90274781.csv	TRUE	reported	yDgvAl	0.0013353	19.6953
33110	3	32233824	A	G	-0.3676	0.0816	0.0095	6.64e-06	rs114790955	11961	GCST90274781.csv	TRUE	reported	yDgvAl	0.00169382	20.2907
33112	3	114380762	A	T	-0.1549	0.0341	0.0325	5.56e-06	rs79378014	14734	GCST90274781.csv	TRUE	reported	yDgvAl	0.00139851	20.6317
33113	3	188015332	C	G	0.2674	0.0518	0.9763	2.44e-07	rs62291421	12305	GCST90274781.csv	TRUE	reported	yDgvAl	0.00216094	26.6436
33114	4	76186655	T	C	1.0849	0.2188	0.0044	7.11e-07	rs559819054	6664	GCST90274781.csv	TRUE	reported	yDgvAl	0.00367579	24.5784
33124	4	76810351	T	C	-0.3576	0.0511	0.0171	2.6e-12	rs182710627	14288	GCST90274781.csv	TRUE	reported	yDgvAl	0.00341583	48.9658
33322	4	76916146	A	G	-0.1724	0.0118	0.6041	2.42e-48	rs6827617	14718	GCST90274781.csv	TRUE	reported	yDgvAl	0.0142958	213.428
33826	4	77130802	A	G	0.1821	0.0378	0.0278	1.45e-06	rs59148364	14721	GCST90274781.csv	TRUE	reported	yDgvAl	0.00157404	23.2048
33850	4	99221266	T	C	-0.4499	0.0929	0.9905	1.28e-06	rs138602793	7844	GCST90274781.csv	TRUE	reported	yDgvAl	0.00298103	23.4471
33851	4	119585039	A	G	0.1349	0.0297	0.9402	5.57e-06	rs374784992	11760	GCST90274781.csv	TRUE	reported	yDgvAl	0.00175123	20.6271
33854	4	134362360	T	C	-0.0976	0.0209	0.0892	3.01e-06	rs112884138	14728	GCST90274781.csv	TRUE	reported	yDgvAl	0.0014785	21.8046
33858	4	166563441	T	C	-0.4045	0.0911	0.0067	8.99e-06	rs150510790	10679	GCST90274781.csv	TRUE	reported	yDgvAl	0.00184276	19.7115
33859	5	18009856	A	G	0.1535	0.0326	0.9608	2.49e-06	rs72747175	14730	GCST90274781.csv	TRUE	reported	yDgvAl	0.00150288	22.1678
33860	5	85823452	A	G	0.6768	0.1512	0.0045	7.6e-06	rs576354797	7456	GCST90274781.csv	TRUE	reported	yDgvAl	0.00268007	20.0309
33864	6	32011678	A	G	-0.2236	0.047	0.9724	1.96e-06	rs2894233	11917	GCST90274781.csv	TRUE	reported	yDgvAl	0.00189564	22.6295
33868	6	88567494	T	C	0.0542	0.0122	0.357	8.89e-06	rs11754031	14288	GCST90274781.csv	TRUE	reported	yDgvAl	0.00137946	19.7341
33870	6	89498971	A	G	-0.0973	0.0185	0.1651	1.44e-07	rs72925566	11337	GCST90274781.csv	TRUE	reported	yDgvAl	0.00243403	27.657
33873	6	114561065	A	C	-0.9044	0.1873	0.0034	1.37e-06	rs142676351	6862	GCST90274781.csv	TRUE	reported	yDgvAl	0.00338627	23.3087
33891	6	154177484	T	C	-0.0773	0.0164	0.165	2.44e-06	rs7750544	13644	GCST90274781.csv	TRUE	reported	yDgvAl	0.00162563	22.213
33895	7	82873871	A	G	-0.3841	0.0832	0.9934	3.9e-06	rs181894606	12305	GCST90274781.csv	TRUE	reported	yDgvAl	0.00172905	21.3094
33903	7	101699589	T	G	0.7738	0.0979	0.0067	2.7e-15	rs141588580	9082	GCST90274781.csv	TRUE	reported	yDgvAl	0.00683177	62.4592
33908	7	157911633	A	C	-0.1445	0.0314	0.951	4.19e-06	rs111787182	13224	GCST90274781.csv	TRUE	reported	yDgvAl	0.00159889	21.1744
33910	8	70982905	T	C	0.1082	0.0214	0.9152	4.28e-07	rs78632565	14722	GCST90274781.csv	TRUE	reported	yDgvAl	0.00173343	25.5604
33922	8	96176796	T	C	0.1175	0.025	0.9321	2.6e-06	rs7009937	14288	GCST90274781.csv	TRUE	reported	yDgvAl	0.00154367	22.0869
33924	9	23890336	A	G	-0.592	0.1319	0.0057	7.18e-06	rs192411654	6942	GCST90274781.csv	TRUE	reported	yDgvAl	0.00289342	20.1386
33926	10	17590681	T	C	0.0901	0.019	0.1188	2.12e-06	rs4748380	14732	GCST90274781.csv	TRUE	reported	yDgvAl	0.00152412	22.4845
33927	10	50895131	C	G	0.1915	0.0432	0.0233	9.3e-06	rs77516076	14730	GCST90274781.csv	TRUE	reported	yDgvAl	0.00133226	19.6477
33937	10	64948684	T	C	-0.0815	0.0127	0.6875	1.39e-10	rs10733789	14287	GCST90274781.csv	TRUE	reported	yDgvAl	0.0028742	41.1763
34091	10	104343428	A	C	-0.0646	0.0124	0.3172	1.89e-07	rs7475335	14735	GCST90274781.csv	TRUE	reported	yDgvAl	0.00183854	27.1371
34095	11	22351553	A	G	-0.1162	0.025	0.9044	3.35e-06	rs111848253	11538	GCST90274781.csv	TRUE	reported	yDgvAl	0.00186891	21.6002
34097	11	83554112	A	G	0.0609	0.0121	0.6028	4.83e-07	rs10898158	14288	GCST90274781.csv	TRUE	reported	yDgvAl	0.0017698	25.3281
34100	12	43091649	T	C	-0.1497	0.033	0.0348	5.72e-06	rs2678131	14720	GCST90274781.csv	TRUE	reported	yDgvAl	0.00139605	20.5758
34103	12	53150540	C	G	0.0607	0.0133	0.3069	5.02e-06	rs10876335	13240	GCST90274781.csv	TRUE	reported	yDgvAl	0.00157074	20.8261
34104	12	101482867	C	G	0.7858	0.1761	0.0092	8.11e-06	rs140447665	6942	GCST90274781.csv	TRUE	reported	yDgvAl	0.00286007	19.9058
34105	12	104422010	T	C	0.4242	0.0943	0.0123	6.85e-06	rs140492364	8290	GCST90274781.csv	TRUE	reported	yDgvAl	0.00243503	20.2308
34197	12	111884608	T	C	0.1236	0.0132	0.4764	7.7e-21	rs3184504	11785	GCST90274781.csv	TRUE	reported	yDgvAl	0.00738483	87.6628
34263	12	128698487	A	T	0.6904	0.1488	0.006	3.49e-06	rs573451195	6780	GCST90274781.csv	TRUE	reported	yDgvAl	0.00316511	21.5213
34265	13	53082648	A	G	0.154	0.034	0.0398	5.91e-06	rs371789589	12189	GCST90274781.csv	TRUE	reported	yDgvAl	0.00168029	20.5122
34266	13	89957131	A	G	-0.5371	0.1119	0.005	1.59e-06	rs189485114	10795	GCST90274781.csv	TRUE	reported	yDgvAl	0.00212962	23.034
34267	14	30090297	A	C	0.1254	0.0274	0.1092	4.72e-06	rs529862022	10894	GCST90274781.csv	TRUE	reported	yDgvAl	0.00191899	20.9418
34273	14	50775476	A	G	0.0571	0.012	0.4282	1.95e-06	rs12433317	14288	GCST90274781.csv	TRUE	reported	yDgvAl	0.00158216	22.6386
34274	15	33997409	T	C	-0.2529	0.0565	0.9827	7.6e-06	rs144427367	13801	GCST90274781.csv	TRUE	reported	yDgvAl	0.00144964	20.0326
34275	15	63603701	A	G	-0.8114	0.181	0.0032	7.36e-06	rs184027086	6942	GCST90274781.csv	TRUE	reported	yDgvAl	0.00288651	20.0904
34276	16	12843009	A	C	0.2638	0.0585	0.9864	6.5e-06	rs140919409	11926	GCST90274781.csv	TRUE	reported	yDgvAl	0.00170217	20.3313
34277	16	27936689	A	G	0.4219	0.0944	0.006	7.85e-06	rs150126268	11961	GCST90274781.csv	TRUE	reported	yDgvAl	0.00166718	19.9711
34281	17	3584167	T	C	-0.0654	0.0144	0.428	5.58e-06	rs222772	11538	GCST90274781.csv	TRUE	reported	yDgvAl	0.00178453	20.6232
34282	17	34335694	T	C	-0.0882	0.0182	0.1205	1.26e-06	rs7222922	14726	GCST90274781.csv	TRUE	reported	yDgvAl	0.00159227	23.482
34283	17	35361530	T	C	0.416	0.0923	0.008	6.57e-06	rs578073766	11282	GCST90274781.csv	TRUE	reported	yDgvAl	0.00179728	20.3098
34284	17	71105507	A	G	-0.1763	0.0394	0.0292	7.65e-06	rs144908342	14727	GCST90274781.csv	TRUE	reported	yDgvAl	0.00135771	20.0195
34285	18	55899248	T	G	0.288	0.0651	0.0296	9.69e-06	rs116856442	14288	GCST90274781.csv	TRUE	reported	yDgvAl	0.00136791	19.5687
34286	20	4795382	A	G	-0.0599	0.0131	0.6525	4.82e-06	rs2245786	14721	GCST90274781.csv	TRUE	reported	yDgvAl	0.00141826	20.9051
34287	20	7837387	A	C	-0.3067	0.0689	0.0232	8.53e-06	rs182869244	9129	GCST90274781.csv	TRUE	reported	yDgvAl	0.00216583	19.8104
34288	20	17839484	A	G	-0.3323	0.0684	0.0117	1.18e-06	rs191536201	11194	GCST90274781.csv	TRUE	reported	yDgvAl	0.00210401	23.5978
34289	20	41987913	T	C	0.1168	0.0258	0.9406	5.98e-06	rs17824652	14288	GCST90274781.csv	TRUE	reported	yDgvAl	0.00143236	20.4921
34290	22	26980537	C	G	-0.7512	0.1683	0.003	8.06e-06	rs542420771	7844	GCST90274781.csv	TRUE	reported	yDgvAl	0.0025334	19.9174
34296	1	112467126	T	C	0.0601	0.0135	0.2633	8.51e-06	rs9429422	14288	GCST90274782.csv	TRUE	reported	hWN4V4	0.00138519	19.8162
34297	1	162778011	A	G	0.078	0.0172	0.1827	5.76e-06	rs571211418	11760	GCST90274782.csv	TRUE	reported	hWN4V4	0.00174569	20.5617
34334	1	211477063	T	C	0.2082	0.042	0.0209	7.15e-07	rs4279906	14717	GCST90274782.csv	TRUE	reported	hWN4V4	0.00166694	24.5699
34358	2	171789240	T	C	0.5097	0.1146	0.0086	8.68e-06	rs184821883	8738	GCST90274782.csv	TRUE	reported	hWN4V4	0.00225874	19.777
34375	3	56874033	A	G	-0.0768	0.0137	0.7593	2.07e-08	rs7636889	14733	GCST90274782.csv	TRUE	reported	hWN4V4	0.00212846	31.4212
34388	3	183850210	A	G	0.1844	0.0377	0.0265	1e-06	rs146553494	14733	GCST90274782.csv	TRUE	reported	hWN4V4	0.00162122	23.921
34392	4	6891435	A	G	0.0769	0.0153	0.1845	5e-07	rs11734099	14731	GCST90274782.csv	TRUE	reported	hWN4V4	0.00171196	25.2587
34397	4	23807061	T	G	-0.118	0.0266	0.945	9.16e-06	rs28750249	14735	GCST90274782.csv	TRUE	reported	hWN4V4	0.00133374	19.6762
34398	4	52669301	A	T	1.2699	0.2638	0.9949	1.48e-06	rs189035192	5809	GCST90274782.csv	TRUE	reported	hWN4V4	0.00397337	23.1654
34650	4	74863997	T	C	0.5063	0.0181	0.1127	3.52e-172	rs425535	14731	GCST90274782.csv	TRUE	reported	hWN4V4	0.0504371	782.348
34671	4	74880852	T	G	-0.1721	0.0276	0.0605	4.5e-10	rs79649467	14288	GCST90274782.csv	TRUE	reported	hWN4V4	0.00271389	38.8761
34796	5	59722292	A	G	0.7092	0.142	0.0045	5.9e-07	rs187821296	9082	GCST90274782.csv	TRUE	reported	hWN4V4	0.00273898	24.9382
34797	5	105903684	A	G	-0.3298	0.0736	0.9896	7.43e-06	rs149360954	11961	GCST90274782.csv	TRUE	reported	hWN4V4	0.00167591	20.0758
34798	5	110418674	C	G	0.5675	0.1176	0.0089	1.4e-06	rs142332960	7080	GCST90274782.csv	TRUE	reported	hWN4V4	0.00327837	23.2806
34799	5	111083326	A	G	0.6396	0.1357	0.9943	2.44e-06	rs184726306	6942	GCST90274782.csv	TRUE	reported	hWN4V4	0.00318996	22.2092
34800	5	136153970	T	C	0.5784	0.1278	0.9922	6.02e-06	rs150713325	7844	GCST90274782.csv	TRUE	reported	hWN4V4	0.0026045	20.4778
34815	6	54641812	A	G	-0.1174	0.0206	0.8675	1.2e-08	rs77914035	10893	GCST90274782.csv	TRUE	reported	hWN4V4	0.00297277	32.473
34819	6	76351999	C	G	0.0631	0.013	0.2784	1.21e-06	rs2647400	14734	GCST90274782.csv	TRUE	reported	hWN4V4	0.00159646	23.5566
34829	7	111992684	A	G	-0.0675	0.0151	0.8155	7.81e-06	rs7781261	14728	GCST90274782.csv	TRUE	reported	hWN4V4	0.00135494	19.98
34831	8	66081304	A	G	0.8498	0.1781	0.005	1.83e-06	rs573055386	6780	GCST90274782.csv	TRUE	reported	hWN4V4	0.00334672	22.7603
34833	8	81858024	A	G	0.1153	0.0253	0.0709	5.18e-06	rs11779495	14288	GCST90274782.csv	TRUE	reported	hWN4V4	0.00145149	20.7662
34886	8	106581528	A	T	-0.1058	0.0135	0.7312	4.61e-15	rs6993770	14288	GCST90274782.csv	TRUE	reported	hWN4V4	0.00428025	61.4106
34894	8	144554731	T	C	0.0675	0.0147	0.2492	4.39e-06	rs2004100	13224	GCST90274782.csv	TRUE	reported	hWN4V4	0.00159191	21.0818
34918	9	100699830	A	C	-0.0619	0.0121	0.6443	3.13e-07	rs10760022	14734	GCST90274782.csv	TRUE	reported	hWN4V4	0.00177304	26.1669
35030	9	136939992	A	C	-0.1132	0.0156	0.3353	3.97e-13	rs10821552	9841	GCST90274782.csv	TRUE	reported	hWN4V4	0.00532215	52.6448
35399	10	65077994	C	G	-0.1734	0.0117	0.5834	1.08e-49	rs7090111	14735	GCST90274782.csv	TRUE	reported	hWN4V4	0.0146876	219.618
35899	11	22351553	A	G	-0.1111	0.0249	0.9045	8.13e-06	rs111848253	11538	GCST90274782.csv	TRUE	reported	hWN4V4	0.00172246	19.9046
35901	12	123612982	A	C	0.415	0.0886	0.0068	2.81e-06	rs568933832	10407	GCST90274782.csv	TRUE	reported	hWN4V4	0.00210372	21.9354
35902	13	53109423	A	G	-0.1474	0.0322	0.9544	4.7e-06	rs140828666	12401	GCST90274782.csv	TRUE	reported	hWN4V4	0.00168692	20.9514
35904	14	57446236	A	C	-0.9212	0.1939	0.0027	2.03e-06	rs192956713	6862	GCST90274782.csv	TRUE	reported	hWN4V4	0.0032785	22.5645
35907	16	26812516	T	G	0.0546	0.0122	0.3883	7.63e-06	rs916776	14287	GCST90274782.csv	TRUE	reported	hWN4V4	0.00139996	20.0265
35909	16	64226202	A	C	0.0552	0.0123	0.6522	7.2e-06	rs7197943	14719	GCST90274782.csv	TRUE	reported	hWN4V4	0.00136646	20.1377
35910	16	86664246	T	C	-0.7696	0.1663	0.0036	3.7e-06	rs189748407	7844	GCST90274782.csv	TRUE	reported	hWN4V4	0.00272285	21.4109
35920	16	88582345	A	G	-0.19	0.0385	0.0309	8.01e-07	rs59312158	13672	GCST90274782.csv	TRUE	reported	hWN4V4	0.0017782	24.3513
35930	17	48125749	C	G	-0.8791	0.1969	0.9977	8.02e-06	rs187770138	7844	GCST90274782.csv	TRUE	reported	hWN4V4	0.00253481	19.9285
35931	18	3635408	C	G	-0.8833	0.1968	0.0028	7.18e-06	rs536686586	6942	GCST90274782.csv	TRUE	reported	hWN4V4	0.0028935	20.1391
35932	18	65433365	T	C	0.9455	0.1982	0.014	1.84e-06	rs12326110	5540	GCST90274782.csv	TRUE	reported	hWN4V4	0.00409096	22.7488
35939	19	14764810	A	G	-0.0601	0.0127	0.2925	2.22e-06	rs10403201	14730	GCST90274782.csv	TRUE	reported	hWN4V4	0.00151803	22.3915
35955	19	50307036	C	G	-0.7979	0.18	0.0031	9.3e-06	rs139892592	6780	GCST90274782.csv	TRUE	reported	hWN4V4	0.00288978	19.6437
35957	22	16564036	A	G	0.0949	0.0209	0.3428	5.61e-06	rs188111670	7743	GCST90274782.csv	TRUE	reported	hWN4V4	0.00265568	20.6124
35958	22	43466904	A	T	0.3973	0.088	0.9913	6.34e-06	rs139627140	10157	GCST90274782.csv	TRUE	reported	hWN4V4	0.00200279	20.3792
35959	1	72547158	A	G	-0.9221	0.2059	0.002	7.52e-06	rs185108799	7844	GCST90274783.csv	TRUE	reported	bZ9DHx	0.00255033	20.0508
35960	1	97287518	A	C	0.2417	0.0532	0.9838	5.54e-06	rs77336315	13809	GCST90274783.csv	TRUE	reported	bZ9DHx	0.00149252	20.638
35961	1	121376260	A	C	0.3471	0.0766	0.0309	5.86e-06	rs77260893	9359	GCST90274783.csv	TRUE	reported	bZ9DHx	0.00218912	20.5286
35962	1	159175354	A	G	0.0816	0.0115	0.5554	1.29e-12	rs12075	14741	GCST90274783.csv	TRUE	reported	bZ9DHx	0.0034039	50.3414
35977	1	183761896	A	G	0.8121	0.1793	0.0032	5.92e-06	rs144919177	6752	GCST90274783.csv	TRUE	reported	bZ9DHx	0.00302906	20.5083
35981	1	211457870	T	G	-0.215	0.0457	0.9774	2.54e-06	rs4951518	11323	GCST90274783.csv	TRUE	reported	bZ9DHx	0.0019509	22.1293
35987	1	222149663	T	C	-0.1603	0.0351	0.039	4.95e-06	rs184103539	12841	GCST90274783.csv	TRUE	reported	bZ9DHx	0.00162162	20.8538
35988	1	224023300	T	C	0.4455	0.0979	0.991	5.35e-06	rs75174486	6780	GCST90274783.csv	TRUE	reported	bZ9DHx	0.00304492	20.7015
35989	2	35327692	T	C	0.3792	0.0766	0.9896	7.41e-07	rs114289412	11439	GCST90274783.csv	TRUE	reported	bZ9DHx	0.00213777	24.5021
35991	2	114773591	T	C	0.5883	0.1263	0.9947	3.19e-06	rs181864211	6834	GCST90274783.csv	TRUE	reported	bZ9DHx	0.00316475	21.6902
35993	2	237292287	T	G	-0.8738	0.1901	0.9945	4.3e-06	rs115806530	6414	GCST90274783.csv	TRUE	reported	bZ9DHx	0.00328324	21.1215
35994	3	15082196	A	G	-0.0558	0.0125	0.6634	8.04e-06	rs545114	14743	GCST90274783.csv	TRUE	reported	bZ9DHx	0.00134982	19.9246
35995	3	68229505	T	C	0.4668	0.1043	0.9936	7.62e-06	rs140770567	10795	GCST90274783.csv	TRUE	reported	bZ9DHx	0.0018521	20.0268
35997	3	196488199	A	G	0.5332	0.1167	0.9939	4.9e-06	rs56881145	8817	GCST90274783.csv	TRUE	reported	bZ9DHx	0.00236206	20.8708
35998	4	9685492	T	G	0.5592	0.1118	0.0106	5.68e-07	rs137899428	7096	GCST90274783.csv	TRUE	reported	bZ9DHx	0.00351325	25.0108
36098	4	74378930	T	G	0.1615	0.0348	0.9671	3.47e-06	rs72647076	14740	GCST90274783.csv	TRUE	reported	bZ9DHx	0.001459	21.5341
36364	4	74626051	C	G	0.3928	0.0115	0.4125	1e-200	rs10938094	14742	GCST90274783.csv	TRUE	reported	bZ9DHx	0.0733354	1166.51
36439	4	74667328	T	C	-0.2873	0.027	0.0558	1.93e-26	rs74361503	14739	GCST90274783.csv	TRUE	reported	bZ9DHx	0.00762346	113.21
36671	4	74836406	T	C	0.4422	0.0881	0.0091	5.19e-07	rs79454658	14296	GCST90274783.csv	TRUE	reported	bZ9DHx	0.00175916	25.1898
36673	4	74839483	A	C	0.2203	0.0332	0.9572	3.23e-11	rs75971653	14732	GCST90274783.csv	TRUE	reported	bZ9DHx	0.00297985	44.0244
36692	4	119585039	A	G	0.1333	0.0298	0.9401	7.71e-06	rs374784992	11768	GCST90274783.csv	TRUE	reported	bZ9DHx	0.00169741	20.0057
36695	5	14017415	C	G	0.2189	0.0482	0.0202	5.59e-06	rs12658455	14743	GCST90274783.csv	TRUE	reported	bZ9DHx	0.00139703	20.6224
36696	5	59722292	A	G	0.6665	0.1424	0.0045	2.86e-06	rs187821296	9082	GCST90274783.csv	TRUE	reported	bZ9DHx	0.00240632	21.902
36699	6	11814090	A	G	0.3491	0.0702	0.009	6.59e-07	rs146453767	13809	GCST90274783.csv	TRUE	reported	bZ9DHx	0.00178767	24.7265
36701	6	54641812	A	G	-0.0916	0.0207	0.8674	9.64e-06	rs77914035	10893	GCST90274783.csv	TRUE	reported	bZ9DHx	0.00179441	19.5781
36704	6	154000019	T	C	-0.0919	0.0193	0.1328	1.92e-06	rs9371716	12412	GCST90274783.csv	TRUE	reported	bZ9DHx	0.0018234	22.6697
36733	7	88295512	A	G	-0.0538	0.0119	0.5826	6.15e-06	rs17147002	14734	GCST90274783.csv	TRUE	reported	bZ9DHx	0.00138531	20.4367
36738	7	115483444	T	C	0.1887	0.0426	0.9761	9.44e-06	rs144620567	14738	GCST90274783.csv	TRUE	reported	bZ9DHx	0.00132956	19.6185
36739	7	153606635	C	G	-0.3057	0.0684	0.9908	7.85e-06	rs189706259	13952	GCST90274783.csv	TRUE	reported	bZ9DHx	0.00142962	19.9718
36740	8	93838957	A	G	-0.3831	0.0799	0.0074	1.63e-06	rs182381042	12935	GCST90274783.csv	TRUE	reported	bZ9DHx	0.00177416	22.986
36742	8	107994742	T	C	-0.2459	0.0555	0.9852	9.4e-06	rs147504009	14250	GCST90274783.csv	TRUE	reported	bZ9DHx	0.00137568	19.6277
36743	9	15202259	T	C	-0.6419	0.1425	0.0049	6.65e-06	rs568112797	6447	GCST90274783.csv	TRUE	reported	bZ9DHx	0.00313749	20.2848
36745	9	86683575	T	G	0.0625	0.0134	0.5188	3.1e-06	rs4877818	11538	GCST90274783.csv	TRUE	reported	bZ9DHx	0.00188192	21.7508
36746	9	123330336	A	C	-0.1024	0.0228	0.0754	7.08e-06	rs10984957	14740	GCST90274783.csv	TRUE	reported	bZ9DHx	0.00136659	20.1684
36747	10	24373882	T	G	-0.2018	0.0443	0.0323	5.23e-06	rs111836168	12412	GCST90274783.csv	TRUE	reported	bZ9DHx	0.00166904	20.7475
36748	10	35485924	A	T	0.3432	0.0692	0.9894	7.07e-07	rs574432935	12778	GCST90274783.csv	TRUE	reported	bZ9DHx	0.00192125	24.5932
36749	10	121351367	A	G	0.0791	0.0179	0.1233	9.92e-06	rs11598331	14737	GCST90274783.csv	TRUE	reported	bZ9DHx	0.00132331	19.5249
36751	11	41219464	A	G	-0.4712	0.0926	0.99	3.61e-07	rs192381127	7844	GCST90274783.csv	TRUE	reported	bZ9DHx	0.00329018	25.8868
36755	11	86628253	T	C	-0.1882	0.0419	0.0296	7.07e-06	rs142702207	14249	GCST90274783.csv	TRUE	reported	bZ9DHx	0.00141388	20.1721
36756	11	106531034	A	G	0.2275	0.051	0.0188	8.17e-06	rs118177380	14296	GCST90274783.csv	TRUE	reported	bZ9DHx	0.00138996	19.8958
36757	11	134362414	A	G	-0.763	0.1727	0.0046	9.96e-06	rs187133232	7478	GCST90274783.csv	TRUE	reported	bZ9DHx	0.00260344	19.5141
36758	12	10720529	C	G	0.5801	0.1264	0.0048	4.45e-06	rs139721606	9340	GCST90274783.csv	TRUE	reported	bZ9DHx	0.00225002	21.0581
36760	12	111884608	T	C	0.0679	0.0131	0.4766	2.18e-07	rs3184504	11793	GCST90274783.csv	TRUE	reported	bZ9DHx	0.00227292	26.8611
36767	14	27713439	A	T	0.7187	0.1572	0.9899	4.83e-06	rs28551673	6834	GCST90274783.csv	TRUE	reported	bZ9DHx	0.00304922	20.896
36769	14	89402542	T	G	0.0605	0.0131	0.715	3.87e-06	rs34080302	14296	GCST90274783.csv	TRUE	reported	bZ9DHx	0.00148973	21.3259
36770	15	50895549	A	G	-0.8483	0.1872	0.996	5.86e-06	rs149373465	6604	GCST90274783.csv	TRUE	reported	bZ9DHx	0.00309979	20.5284
36771	15	96256170	A	G	-0.5759	0.1262	0.0055	5.03e-06	rs184321731	6862	GCST90274783.csv	TRUE	reported	bZ9DHx	0.00302558	20.8185
36772	16	2222286	T	C	0.1285	0.0272	0.0649	2.31e-06	rs11547311	13232	GCST90274783.csv	TRUE	reported	bZ9DHx	0.00168388	22.3153
36774	16	86395119	T	C	-0.0538	0.0119	0.4107	6.15e-06	rs8049795	14744	GCST90274783.csv	TRUE	reported	bZ9DHx	0.00138437	20.4367
36775	17	47978172	T	C	0.762	0.1702	0.005	7.57e-06	rs527383190	6862	GCST90274783.csv	TRUE	reported	bZ9DHx	0.00291255	20.0385
36776	20	45697196	T	C	-0.1011	0.0225	0.0744	7.01e-06	rs12480971	14729	GCST90274783.csv	TRUE	reported	bZ9DHx	0.00136889	20.1873
36778	21	39099887	C	G	0.1897	0.0415	0.0242	4.85e-06	rs117109857	14743	GCST90274783.csv	TRUE	reported	bZ9DHx	0.00141526	20.892
36779	22	35739167	A	C	-0.3485	0.0719	0.9837	1.25e-06	rs377588320	10271	GCST90274783.csv	TRUE	reported	bZ9DHx	0.00228214	23.4889
36781	1	3823464	T	G	0.6177	0.1287	0.0057	1.59e-06	rs192119373	8829	GCST90274784.csv	TRUE	reported	wOa5SE	0.00260229	23.0303
36783	1	61493732	A	G	0.2605	0.0569	0.0154	4.69e-06	rs74086414	14734	GCST90274784.csv	TRUE	reported	wOa5SE	0.00142054	20.9571
36788	1	161608256	T	C	-0.0645	0.0137	0.4962	2.5e-06	rs4047522	11760	GCST90274784.csv	TRUE	reported	wOa5SE	0.00188128	22.1618
36789	1	192799276	A	G	0.0626	0.0138	0.6904	5.73e-06	rs10921271	12404	GCST90274784.csv	TRUE	reported	wOa5SE	0.00165619	20.5741
36790	2	33969313	T	C	1.1117	0.2266	0.0021	9.3e-07	rs192105938	6861	GCST90274784.csv	TRUE	reported	wOa5SE	0.0034958	24.0618
36792	2	86977227	T	G	-0.2245	0.0488	0.981	4.22e-06	rs114033894	14287	GCST90274784.csv	TRUE	reported	wOa5SE	0.00147914	21.1608
36793	2	114146653	A	G	0.3818	0.0822	0.9909	3.4e-06	rs138059511	10407	GCST90274784.csv	TRUE	reported	wOa5SE	0.00206873	21.5697
36799	2	204754353	T	C	0.057	0.0118	0.5214	1.36e-06	rs7600322	13849	GCST90274784.csv	TRUE	reported	wOa5SE	0.00168204	23.3304
36806	2	231423737	T	C	0.0533	0.0119	0.3563	7.5e-06	rs79551873	14287	GCST90274784.csv	TRUE	reported	wOa5SE	0.0014022	20.0586
36808	2	236906094	C	G	-0.0583	0.0131	0.264	8.57e-06	rs72991127	14287	GCST90274784.csv	TRUE	reported	wOa5SE	0.00138437	19.8031
36809	2	242665455	A	G	0.0915	0.02	0.1125	4.76e-06	rs35435997	12791	GCST90274784.csv	TRUE	reported	wOa5SE	0.00163368	20.9274
36810	3	46835250	T	C	0.0592	0.0134	0.706	9.97e-06	rs7429588	14285	GCST90274784.csv	TRUE	reported	wOa5SE	0.00136446	19.5152
36811	3	57075894	A	G	-0.051	0.0114	0.4547	7.69e-06	rs11130569	14727	GCST90274784.csv	TRUE	reported	wOa5SE	0.00135715	20.0111
36812	3	76525063	A	G	-0.0514	0.0114	0.4276	6.52e-06	rs6548432	14724	GCST90274784.csv	TRUE	reported	wOa5SE	0.00137877	20.3263
36814	3	151541803	A	G	-0.0834	0.0176	0.1182	2.15e-06	rs62272916	14710	GCST90274784.csv	TRUE	reported	wOa5SE	0.00152416	22.4516
36818	4	7148069	A	G	0.0586	0.0131	0.5255	7.7e-06	rs10008912	14287	GCST90274784.csv	TRUE	reported	wOa5SE	0.00139863	20.0075
36953	4	76930776	A	C	-0.1419	0.0128	0.2629	1.47e-28	rs4241577	14724	GCST90274784.csv	TRUE	reported	wOa5SE	0.00827769	122.881
37100	4	160574480	T	C	0.1546	0.0332	0.0336	3.21e-06	rs80348644	14734	GCST90274784.csv	TRUE	reported	wOa5SE	0.00146955	21.6812
37114	5	19287867	T	C	0.0728	0.0154	0.1625	2.28e-06	rs145607633	14287	GCST90274784.csv	TRUE	reported	wOa5SE	0.00156171	22.344
37115	5	55016102	T	C	-0.524	0.1147	0.0061	4.91e-06	rs34585827	7843	GCST90274784.csv	TRUE	reported	wOa5SE	0.00265399	20.8653
37120	6	29628883	C	G	0.0642	0.0144	0.8128	8.26e-06	rs2535260	14735	GCST90274784.csv	TRUE	reported	wOa5SE	0.00134713	19.874
37124	6	31269173	A	G	-0.0605	0.0115	0.4075	1.43e-07	rs9366778	14735	GCST90274784.csv	TRUE	reported	wOa5SE	0.00187478	27.673
37140	6	31423412	A	G	-0.1603	0.0342	0.0378	2.77e-06	rs181816009	11985	GCST90274784.csv	TRUE	reported	wOa5SE	0.00182971	21.9656
37259	6	161088918	A	C	-0.0805	0.0144	0.1958	2.27e-08	rs783149	14287	GCST90274784.csv	TRUE	reported	wOa5SE	0.00218261	31.2468
37375	6	161256529	A	G	-0.1452	0.0197	0.098	1.7e-13	rs12191307	14287	GCST90274784.csv	TRUE	reported	wOa5SE	0.00378801	54.3175
37388	7	5459023	C	G	0.3226	0.0659	0.0112	9.82e-07	rs568201931	13156	GCST90274784.csv	TRUE	reported	wOa5SE	0.00181821	23.9603
37396	7	29049949	A	G	0.0562	0.0119	0.6566	2.33e-06	rs656739	14735	GCST90274784.csv	TRUE	reported	wOa5SE	0.00151137	22.3008
37411	7	41850922	T	C	-0.6525	0.1462	0.0068	8.08e-06	rs150226082	8191	GCST90274784.csv	TRUE	reported	wOa5SE	0.00242591	19.9141
37412	7	48859798	T	C	0.2705	0.0551	0.9851	9.14e-07	rs142119726	13800	GCST90274784.csv	TRUE	reported	wOa5SE	0.00174339	24.0973
37413	7	67593813	A	G	-1.1227	0.2454	0.0027	4.76e-06	rs560849460	6826	GCST90274784.csv	TRUE	reported	wOa5SE	0.00305691	20.9243
37414	8	115366642	A	G	-0.4105	0.0882	0.9897	3.25e-06	rs185989103	10435	GCST90274784.csv	TRUE	reported	wOa5SE	0.00207155	21.6574
37415	8	129349743	T	C	-0.4704	0.1052	0.9912	7.77e-06	rs142722080	8709	GCST90274784.csv	TRUE	reported	wOa5SE	0.00229055	19.9896
37417	9	94165889	T	G	0.0511	0.0115	0.5681	8.85e-06	rs1758695	14732	GCST90274784.csv	TRUE	reported	wOa5SE	0.00133845	19.7418
37418	10	13400390	T	G	-0.1494	0.0338	0.0325	9.86e-06	rs113504136	14723	GCST90274784.csv	TRUE	reported	wOa5SE	0.00132524	19.5348
37419	10	55700045	T	G	0.9718	0.2145	0.9973	5.88e-06	rs111783774	6663	GCST90274784.csv	TRUE	reported	wOa5SE	0.0030711	20.5196
37436	10	90756146	T	G	-0.052	0.0114	0.5056	5.08e-06	rs6586167	14735	GCST90274784.csv	TRUE	reported	wOa5SE	0.00141005	20.8036
37438	10	107966626	A	G	-0.0758	0.0158	0.1611	1.61e-06	rs61875680	14287	GCST90274784.csv	TRUE	reported	wOa5SE	0.00160836	23.0125
37440	11	7767109	T	C	0.2369	0.0532	0.0168	8.47e-06	rs192488790	13421	GCST90274784.csv	TRUE	reported	wOa5SE	0.0014753	19.8263
37444	11	77997854	A	G	0.6353	0.1253	0.0051	3.97e-07	rs184984776	8143	GCST90274784.csv	TRUE	reported	wOa5SE	0.00314704	25.7009
37445	11	102612924	A	G	0.1686	0.0371	0.9563	5.51e-06	rs368022534	9256	GCST90274784.csv	TRUE	reported	wOa5SE	0.00222626	20.6478
37448	12	11768143	T	G	0.223	0.0491	0.0204	5.58e-06	rs58524610	14287	GCST90274784.csv	TRUE	reported	wOa5SE	0.00144171	20.6246
37483	12	111884608	T	C	0.1008	0.013	0.4744	8.92e-15	rs3184504	11784	GCST90274784.csv	TRUE	reported	wOa5SE	0.00507612	60.1119
37597	12	129186447	T	C	-0.0675	0.0146	0.5684	3.78e-06	rs10744384	10893	GCST90274784.csv	TRUE	reported	wOa5SE	0.00195841	21.3709
37598	13	25484474	A	G	-0.718	0.1578	0.0042	5.36e-06	rs140330950	8713	GCST90274784.csv	TRUE	reported	wOa5SE	0.00237048	20.6983
37599	13	87849401	C	G	0.8369	0.1862	0.9953	6.97e-06	rs183038986	6942	GCST90274784.csv	TRUE	reported	wOa5SE	0.00290162	20.1959
37601	14	54798313	A	G	0.259	0.0573	0.0138	6.18e-06	rs118106660	13800	GCST90274784.csv	TRUE	reported	wOa5SE	0.00147832	20.4281
37603	14	74739091	A	T	-0.0574	0.0115	0.5236	6e-07	rs7149776	14286	GCST90274784.csv	TRUE	reported	wOa5SE	0.00174085	24.9096
37605	15	47438851	A	G	0.4998	0.1131	0.9936	9.91e-06	rs145143867	9893	GCST90274784.csv	TRUE	reported	wOa5SE	0.00197008	19.5245
37607	16	1803589	T	C	0.1861	0.0385	0.028	1.34e-06	rs182152471	13667	GCST90274784.csv	TRUE	reported	wOa5SE	0.0017067	23.3619
37609	16	79431853	C	G	-0.157	0.0343	0.9683	4.71e-06	rs4888966	14287	GCST90274784.csv	TRUE	reported	wOa5SE	0.00146431	20.9484
37610	16	84023600	A	G	-0.3974	0.0896	0.9907	9.2e-06	rs117440898	10205	GCST90274784.csv	TRUE	reported	wOa5SE	0.00192393	19.6677
37611	17	27948519	T	G	0.8259	0.1776	0.0033	3.31e-06	rs117879473	6779	GCST90274784.csv	TRUE	reported	wOa5SE	0.00317995	21.6193
37612	18	28218375	A	G	0.6979	0.1554	0.0035	7.09e-06	rs548878186	8709	GCST90274784.csv	TRUE	reported	wOa5SE	0.00231053	20.1644
37613	18	28624793	C	G	-0.2062	0.0465	0.9819	9.23e-06	rs75525140	14725	GCST90274784.csv	TRUE	reported	wOa5SE	0.00133363	19.6613
37615	19	10427721	A	T	-0.1309	0.0286	0.049	4.72e-06	rs74956615	13662	GCST90274784.csv	TRUE	reported	wOa5SE	0.00153097	20.9452
37616	19	13109662	T	C	-0.5277	0.118	0.0061	7.75e-06	rs113805005	7293	GCST90274784.csv	TRUE	reported	wOa5SE	0.00273473	19.9936
37617	19	53192919	T	C	-0.4064	0.0886	0.0115	4.5e-06	rs186183214	6826	GCST90274784.csv	TRUE	reported	wOa5SE	0.00307282	21.0336
37618	20	2538467	A	C	0.2792	0.059	0.0133	2.22e-06	rs73606147	13379	GCST90274784.csv	TRUE	reported	wOa5SE	0.001671	22.3904
37619	20	20119931	A	C	-0.115	0.0244	0.9336	2.44e-06	rs62200304	14287	GCST90274784.csv	TRUE	reported	wOa5SE	0.00155239	22.2103
37620	21	18294987	T	C	-0.6774	0.1517	0.0056	7.99e-06	rs9978986	8071	GCST90274784.csv	TRUE	reported	wOa5SE	0.00246445	19.9348
37622	21	18734554	A	G	0.1821	0.0391	0.9758	3.2e-06	rs73194812	14730	GCST90274784.csv	TRUE	reported	wOa5SE	0.00147036	21.6874
37626	21	45024252	T	C	-0.0588	0.0126	0.5804	3.06e-06	rs73367822	11760	GCST90274784.csv	TRUE	reported	wOa5SE	0.00184843	21.7741
37635	1	97517907	A	C	0.258	0.0572	0.9871	6.47e-06	rs291571	13800	GCST90274785.csv	TRUE	reported	K7v4zU	0.00147207	20.3416
37640	1	201808001	A	G	0.4141	0.0912	0.9923	5.61e-06	rs192519448	9983	GCST90274785.csv	TRUE	reported	K7v4zU	0.00206093	20.6126
37641	2	6645129	A	G	-0.6295	0.1415	0.9951	8.64e-06	rs545989367	7456	GCST90274785.csv	TRUE	reported	K7v4zU	0.00264741	19.7862
37647	2	41864408	T	C	-0.0591	0.0125	0.4361	2.27e-06	rs10191831	12403	GCST90274785.csv	TRUE	reported	K7v4zU	0.00179906	22.3504
37649	2	113834459	T	G	0.0586	0.013	0.4047	6.55e-06	rs35107184	11759	GCST90274785.csv	TRUE	reported	K7v4zU	0.001725	20.3158
37651	2	138707415	T	G	0.9468	0.2128	0.998	8.62e-06	rs113905049	6663	GCST90274785.csv	TRUE	reported	K7v4zU	0.0029622	19.7899
37652	2	168312525	A	G	-0.1726	0.0381	0.0313	5.89e-06	rs116540722	14735	GCST90274785.csv	TRUE	reported	K7v4zU	0.00139084	20.5198
37749	2	230256586	A	G	0.1016	0.0117	0.5359	3.83e-18	rs207671	14287	GCST90274785.csv	TRUE	reported	K7v4zU	0.00525035	75.3971
37810	2	230309360	T	G	0.132	0.0132	0.7027	1.52e-23	rs35032874	14287	GCST90274785.csv	TRUE	reported	K7v4zU	0.00695072	99.986
38055	2	230596917	A	T	0.213	0.0123	0.6507	3.5e-67	rs62193248	14287	GCST90274785.csv	TRUE	reported	K7v4zU	0.0205583	299.839
38447	3	42792547	T	C	-1.2505	0.2741	0.0011	5.06e-06	rs574966542	6779	GCST90274785.csv	TRUE	reported	K7v4zU	0.00306092	20.8076
38448	3	42808778	A	G	-1.1981	0.2611	0.0012	4.46e-06	rs148243159	6779	GCST90274785.csv	TRUE	reported	K7v4zU	0.00309642	21.0496
38450	3	52212163	T	C	-0.6651	0.1418	0.995	2.73e-06	rs186690462	6744	GCST90274785.csv	TRUE	reported	K7v4zU	0.00325154	21.9934
38451	3	69959680	A	G	-0.108	0.0244	0.9404	9.59e-06	rs62253189	14718	GCST90274785.csv	TRUE	reported	K7v4zU	0.00132936	19.5888
38452	3	99306038	A	G	0.2476	0.0554	0.9884	7.85e-06	rs116794986	14735	GCST90274785.csv	TRUE	reported	K7v4zU	0.00135376	19.9721
38453	3	139639117	T	C	-0.0652	0.0142	0.7033	4.4e-06	rs9289590	12404	GCST90274785.csv	TRUE	reported	K7v4zU	0.00169676	21.0789
38457	4	14933143	A	C	0.2152	0.045	0.9793	1.73e-06	rs150386615	14720	GCST90274785.csv	TRUE	reported	K7v4zU	0.00155123	22.8665
38458	4	103188709	T	C	0.1066	0.0233	0.0697	4.76e-06	rs13107325	14732	GCST90274785.csv	TRUE	reported	K7v4zU	0.00141881	20.9288
38471	4	160466825	C	G	-0.0584	0.0128	0.697	5.05e-06	rs11725578	14287	GCST90274785.csv	TRUE	reported	K7v4zU	0.0014549	20.8135
38472	4	187028029	C	G	0.9146	0.1673	0.0053	4.58e-08	rs184106700	7348	GCST90274785.csv	TRUE	reported	K7v4zU	0.00405078	29.8781
38474	5	163482169	T	C	0.7477	0.1629	0.0036	4.43e-06	rs550529461	6942	GCST90274785.csv	TRUE	reported	K7v4zU	0.0030256	21.0614
38476	6	16082488	A	C	-0.3557	0.0777	0.9865	4.7e-06	rs12664112	11322	GCST90274785.csv	TRUE	reported	K7v4zU	0.00184756	20.9531
38478	6	32953148	A	G	0.2266	0.0502	0.0157	6.36e-06	rs74890918	14287	GCST90274785.csv	TRUE	reported	K7v4zU	0.00142414	20.3728
38479	6	168197591	C	G	-0.387	0.0873	0.9922	9.29e-06	rs189552752	10707	GCST90274785.csv	TRUE	reported	K7v4zU	0.00183202	19.6477
38481	7	25386238	A	C	-0.0734	0.0164	0.1553	7.62e-06	rs7809355	14287	GCST90274785.csv	TRUE	reported	K7v4zU	0.00140009	20.0283
38482	7	152385669	C	G	-0.1281	0.0274	0.942	2.94e-06	rs117343254	14287	GCST90274785.csv	TRUE	reported	K7v4zU	0.00152754	21.8543
38483	8	127850948	T	C	0.3852	0.0748	0.0078	2.61e-07	rs145347897	12934	GCST90274785.csv	TRUE	reported	K7v4zU	0.00204619	26.5156
38485	9	92519735	T	C	-0.3777	0.0842	0.0171	7.27e-06	rs55918036	7286	GCST90274785.csv	TRUE	reported	K7v4zU	0.00275412	20.1164
38486	9	113309819	A	C	-0.1295	0.0287	0.0417	6.42e-06	rs79707450	14733	GCST90274785.csv	TRUE	reported	K7v4zU	0.00138002	20.3571
38488	10	36273525	C	G	-1.1342	0.254	0.9983	7.99e-06	rs78798061	6861	GCST90274785.csv	TRUE	reported	K7v4zU	0.00289777	19.9336
38490	10	50567984	A	T	0.3629	0.0795	0.9919	5e-06	rs74341775	10794	GCST90274785.csv	TRUE	reported	K7v4zU	0.00192672	20.8334
38494	10	125806456	A	G	0.5534	0.1238	0.9942	7.82e-06	rs142496862	9082	GCST90274785.csv	TRUE	reported	K7v4zU	0.00219534	19.9775
38495	11	1681922	A	C	-0.0552	0.0124	0.6266	8.52e-06	rs7123587	13222	GCST90274785.csv	TRUE	reported	K7v4zU	0.00149654	19.8139
38497	11	119142244	A	G	-0.5503	0.1194	0.993	4.05e-06	rs187731237	8709	GCST90274785.csv	TRUE	reported	K7v4zU	0.00243312	21.2369
38500	11	119661317	C	G	0.0808	0.0175	0.1236	3.89e-06	rs10892466	14732	GCST90274785.csv	TRUE	reported	K7v4zU	0.00144496	21.3151
38501	12	31458615	T	C	-0.2481	0.0537	0.0138	3.84e-06	rs116179073	13800	GCST90274785.csv	TRUE	reported	K7v4zU	0.00154438	21.3423
38507	12	56375881	T	C	0.0566	0.0125	0.3128	5.95e-06	rs773112	14287	GCST90274785.csv	TRUE	reported	K7v4zU	0.00143301	20.4999
38510	12	98332138	T	C	0.7291	0.1623	0.996	7.05e-06	rs187204714	6779	GCST90274785.csv	TRUE	reported	K7v4zU	0.00296811	20.1748
38511	13	58788135	A	G	-0.0531	0.0118	0.646	6.8e-06	rs9597690	14720	GCST90274785.csv	TRUE	reported	K7v4zU	0.00137379	20.2472
38512	14	58238267	A	G	-0.6188	0.1226	0.0052	4.48e-07	rs144963041	7800	GCST90274785.csv	TRUE	reported	K7v4zU	0.00325543	25.4688
38520	14	69282887	T	C	0.0528	0.0112	0.4849	2.43e-06	rs194746	14723	GCST90274785.csv	TRUE	reported	K7v4zU	0.00150723	22.2215
38537	14	95752666	T	C	0.0879	0.0186	0.1139	2.29e-06	rs75685422	14287	GCST90274785.csv	TRUE	reported	K7v4zU	0.00156075	22.3301
38541	15	25432783	T	G	0.4174	0.0922	0.0081	5.98e-06	rs72546348	9983	GCST90274785.csv	TRUE	reported	K7v4zU	0.00204876	20.4907
38542	17	7724454	T	G	0.1757	0.0395	0.9502	8.66e-06	rs535948847	10894	GCST90274785.csv	TRUE	reported	K7v4zU	0.0018129	19.782
38549	17	47247257	T	C	0.0918	0.0184	0.1074	6.07e-07	rs28689968	14733	GCST90274785.csv	TRUE	reported	K7v4zU	0.00168665	24.888
38597	18	3722038	A	G	-0.0664	0.0142	0.2533	2.92e-06	rs1133851	14286	GCST90274785.csv	TRUE	reported	K7v4zU	0.00152822	21.8624
38598	20	4054373	A	G	-0.1742	0.0389	0.0257	7.53e-06	rs116927267	14734	GCST90274785.csv	TRUE	reported	K7v4zU	0.00135921	20.0511
38603	21	28101979	T	G	0.0718	0.0152	0.1718	2.32e-06	rs9967959	14731	GCST90274785.csv	TRUE	reported	K7v4zU	0.00151242	22.3102
38638	21	42536246	C	G	0.0757	0.0129	0.289	4.41e-09	rs6517655	14287	GCST90274785.csv	TRUE	reported	K7v4zU	0.00240451	34.4312
38647	21	42619544	A	C	0.0576	0.0118	0.3578	1.05e-06	rs2837988	14733	GCST90274785.csv	TRUE	reported	K7v4zU	0.00161469	23.8244
38655	1	3058233	T	C	0.0629	0.0138	0.4364	5.17e-06	rs2742666	11348	GCST90274786.csv	TRUE	reported	p3wSIV	0.00182738	20.7714
38656	1	99867096	A	G	0.7196	0.1558	0.0036	3.86e-06	rs185166848	9361	GCST90274786.csv	TRUE	reported	p3wSIV	0.00227372	21.3282
38663	1	153337943	A	G	-0.1726	0.0137	0.2623	2.15e-36	rs3014874	14294	GCST90274786.csv	TRUE	reported	p3wSIV	0.0109822	158.701
38767	1	153390202	T	G	0.1501	0.0194	0.1069	1.02e-14	rs61803119	14295	GCST90274786.csv	TRUE	reported	p3wSIV	0.00417022	59.8545
38801	1	245480237	C	G	-0.1188	0.0258	0.0622	4.13e-06	rs59538998	14295	GCST90274786.csv	TRUE	reported	p3wSIV	0.00148104	21.1998
38803	2	61077181	A	C	0.4529	0.099	0.0071	4.77e-06	rs192066474	8717	GCST90274786.csv	TRUE	reported	p3wSIV	0.00239511	20.9235
38805	2	125135589	T	C	-0.0622	0.0133	0.7266	2.92e-06	rs13384799	14295	GCST90274786.csv	TRUE	reported	p3wSIV	0.00152767	21.8684
38808	2	226154453	T	G	0.7662	0.1632	0.9956	2.67e-06	rs78369182	9365	GCST90274786.csv	TRUE	reported	p3wSIV	0.00234809	22.0369
38809	2	227300526	A	G	-0.411	0.0911	0.0085	6.44e-06	rs150886675	9876	GCST90274786.csv	TRUE	reported	p3wSIV	0.0020567	20.3497
38810	3	60071129	T	C	-0.0784	0.0174	0.8611	6.61e-06	rs17325940	14735	GCST90274786.csv	TRUE	reported	p3wSIV	0.0013759	20.299
38816	3	152573197	T	C	-0.0936	0.0203	0.0955	4.01e-06	rs56268787	14737	GCST90274786.csv	TRUE	reported	p3wSIV	0.00144054	21.2569
38818	3	154211690	A	T	-0.5456	0.1148	0.9912	2.01e-06	rs79567999	10687	GCST90274786.csv	TRUE	reported	p3wSIV	0.00210908	22.5831
38821	3	174824333	A	C	0.194	0.0423	0.0217	4.51e-06	rs150015576	14740	GCST90274786.csv	TRUE	reported	p3wSIV	0.00142497	21.0312
38822	4	12920594	T	C	-0.0604	0.0119	0.613	3.86e-07	rs2056031	14739	GCST90274786.csv	TRUE	reported	p3wSIV	0.00174483	25.7585
38834	4	16409999	A	G	-0.0737	0.0165	0.1925	7.94e-06	rs1846881	12212	GCST90274786.csv	TRUE	reported	p3wSIV	0.00163107	19.9478
38836	4	166290428	A	G	0.5224	0.0953	0.9921	4.21e-08	rs72631700	11410	GCST90274786.csv	TRUE	reported	p3wSIV	0.00262659	30.0431
38840	5	39597187	A	C	-0.2114	0.0467	0.0217	5.99e-06	rs140298956	14295	GCST90274786.csv	TRUE	reported	p3wSIV	0.00143143	20.4887
38841	5	144586060	T	C	-0.4235	0.0954	0.9679	9.03e-06	rs77057410	4956	GCST90274786.csv	TRUE	reported	p3wSIV	0.00396055	19.6986
38842	5	169286251	A	G	-0.4112	0.0906	0.9892	5.66e-06	rs565743627	11281	GCST90274786.csv	TRUE	reported	p3wSIV	0.00182268	20.5955
38843	6	109107769	A	G	0.9076	0.1875	0.0032	1.29e-06	rs150932141	6834	GCST90274786.csv	TRUE	reported	p3wSIV	0.00341684	23.4239
38845	7	75133433	A	C	0.3059	0.0665	0.983	4.22e-06	rs191808657	12412	GCST90274786.csv	TRUE	reported	p3wSIV	0.0017019	21.1566
38846	7	81211709	T	C	0.1795	0.0395	0.9721	5.51e-06	rs117923478	14295	GCST90274786.csv	TRUE	reported	p3wSIV	0.00144253	20.6478
38847	7	124061477	A	C	-0.3381	0.0722	0.9894	2.83e-06	rs189488881	13421	GCST90274786.csv	TRUE	reported	p3wSIV	0.00163126	21.9256
38848	8	12823671	T	C	0.0664	0.0148	0.7902	7.24e-06	rs2946493	14295	GCST90274786.csv	TRUE	reported	p3wSIV	0.0014061	20.1257
38849	8	18629032	A	G	0.4374	0.0948	0.0105	3.95e-06	rs187184138	9361	GCST90274786.csv	TRUE	reported	p3wSIV	0.00226899	21.2837
38851	8	98387791	T	G	0.6974	0.1444	0.994	1.37e-06	rs138601213	6070	GCST90274786.csv	TRUE	reported	p3wSIV	0.00382803	23.3177
38852	8	123985708	A	G	0.0555	0.0118	0.5633	2.56e-06	rs3802266	14740	GCST90274786.csv	TRUE	reported	p3wSIV	0.00149856	22.1189
38854	9	246556	A	G	-0.6862	0.1483	0.9962	3.71e-06	rs536486631	7843	GCST90274786.csv	TRUE	reported	p3wSIV	0.00272241	21.4047
38855	9	2429554	T	C	-0.5141	0.1118	0.0067	4.26e-06	rs139570778	7843	GCST90274786.csv	TRUE	reported	p3wSIV	0.00268881	21.1398
38856	9	27275548	A	C	0.1301	0.0294	0.0558	9.64e-06	rs369132765	12194	GCST90274786.csv	TRUE	reported	p3wSIV	0.00160331	19.5789
38857	10	91295121	T	C	-0.4446	0.0987	0.0064	6.65e-06	rs577642900	10213	GCST90274786.csv	TRUE	reported	p3wSIV	0.00198285	20.2871
38859	11	31879143	A	G	-0.2529	0.0534	0.0156	2.18e-06	rs78800546	14295	GCST90274786.csv	TRUE	reported	p3wSIV	0.00156657	22.4261
38861	12	16114498	A	G	0.594	0.1343	0.9945	9.74e-06	rs188901257	6941	GCST90274786.csv	TRUE	reported	p3wSIV	0.00281045	19.5567
38865	12	96571503	T	C	0.1884	0.0407	0.0246	3.67e-06	rs112956934	14737	GCST90274786.csv	TRUE	reported	p3wSIV	0.00145189	21.4247
38869	13	73020720	T	G	-0.3215	0.0711	0.0105	6.13e-06	rs117741248	14295	GCST90274786.csv	TRUE	reported	p3wSIV	0.00142829	20.4438
38871	14	59990514	T	C	-0.1396	0.0293	0.9492	1.89e-06	rs112988802	12851	GCST90274786.csv	TRUE	reported	p3wSIV	0.00176332	22.697
38872	14	79685510	A	G	0.5788	0.1231	0.0093	2.58e-06	rs77481677	5561	GCST90274786.csv	TRUE	reported	p3wSIV	0.00395972	22.0996
38873	16	4602209	A	G	0.1806	0.0345	0.0379	1.65e-07	rs147302029	13649	GCST90274786.csv	TRUE	reported	p3wSIV	0.00200367	27.3989
38876	16	55993905	A	G	-0.4024	0.0883	0.0105	5.18e-06	rs117243398	9017	GCST90274786.csv	TRUE	reported	p3wSIV	0.00229791	20.7634
38877	16	72580510	A	G	0.2481	0.0554	0.9839	7.52e-06	rs117041631	14295	GCST90274786.csv	TRUE	reported	p3wSIV	0.00140101	20.0527
38878	16	79653201	T	C	0.1621	0.0366	0.0315	9.47e-06	rs113955692	14295	GCST90274786.csv	TRUE	reported	p3wSIV	0.00137033	19.613
38879	17	6100959	T	C	0.4375	0.0987	0.9908	9.31e-06	rs78818916	8143	GCST90274786.csv	TRUE	reported	p3wSIV	0.00240708	19.6433
38880	18	3896518	A	C	0.0805	0.018	0.129	7.74e-06	rs61742155	14729	GCST90274786.csv	TRUE	reported	p3wSIV	0.00135608	19.9981
38881	18	21724344	A	G	-0.557	0.1233	0.0036	6.26e-06	rs78287137	9785	GCST90274786.csv	TRUE	reported	p3wSIV	0.00208122	20.4031
38884	18	65901629	T	C	-0.7589	0.1708	0.004	8.86e-06	rs142048899	7162	GCST90274786.csv	TRUE	reported	p3wSIV	0.00274893	19.7366
38885	19	4247567	C	G	0.0865	0.0183	0.191	2.28e-06	rs138439507	11537	GCST90274786.csv	TRUE	reported	p3wSIV	0.00193284	22.3385
38886	20	43028037	A	G	-0.0583	0.0123	0.3511	2.14e-06	rs2425640	14741	GCST90274786.csv	TRUE	reported	p3wSIV	0.00152173	22.463
38889	22	17406250	T	C	0.2064	0.0425	0.0239	1.19e-06	rs55783131	14728	GCST90274786.csv	TRUE	reported	p3wSIV	0.00159883	23.5821
38892	22	18032226	A	G	0.0617	0.0125	0.6296	7.97e-07	rs174344	14295	GCST90274786.csv	TRUE	reported	p3wSIV	0.00170148	24.3607
38893	1	38741361	A	G	0.2598	0.0576	0.0296	6.47e-06	rs568887129	13165	GCST90274787.csv	TRUE	reported	cJPzhu	0.00154291	20.3408
38894	1	85295202	A	G	-0.1614	0.0352	0.9664	4.53e-06	rs12407505	14735	GCST90274787.csv	TRUE	reported	cJPzhu	0.00142479	21.0215
38895	1	100098055	A	G	-0.0614	0.0128	0.3002	1.61e-06	rs834971	14728	GCST90274787.csv	TRUE	reported	cJPzhu	0.00155989	23.0069
38897	1	155297667	C	G	-0.6658	0.1419	0.9952	2.7e-06	rs151183097	7816	GCST90274787.csv	TRUE	reported	cJPzhu	0.00280877	22.0096
38898	1	161218820	T	C	-0.3849	0.0869	0.9891	9.46e-06	rs140140657	8718	GCST90274787.csv	TRUE	reported	cJPzhu	0.00224524	19.6136
38899	1	168704155	T	C	-0.4647	0.1043	0.0066	8.37e-06	rs76480273	9532	GCST90274787.csv	TRUE	reported	cJPzhu	0.00207821	19.8466
38900	1	193891487	T	C	-0.3528	0.079	0.984	7.98e-06	rs79439490	8334	GCST90274787.csv	TRUE	reported	cJPzhu	0.00238732	19.9388
38901	1	220058633	T	C	-0.5335	0.1191	0.9932	7.48e-06	rs141905674	11282	GCST90274787.csv	TRUE	reported	cJPzhu	0.00177536	20.0617
38902	2	32584586	A	G	0.2133	0.0482	0.0218	9.63e-06	rs142585344	13809	GCST90274787.csv	TRUE	reported	cJPzhu	0.00141615	19.5805
38903	2	192107557	T	C	-0.5478	0.1215	0.9916	6.52e-06	rs544116153	7844	GCST90274787.csv	TRUE	reported	cJPzhu	0.00258482	20.3227
38904	2	235118103	A	G	1.1664	0.2496	0.0043	2.97e-06	rs188704639	6604	GCST90274787.csv	TRUE	reported	cJPzhu	0.00329583	21.831
38905	3	7913293	A	G	0.0838	0.0187	0.1237	7.42e-06	rs75715636	14296	GCST90274787.csv	TRUE	reported	cJPzhu	0.00140275	20.0791
38906	3	25318093	T	C	0.7047	0.1523	0.9944	3.71e-06	rs143760120	8331	GCST90274787.csv	TRUE	reported	cJPzhu	0.00256329	21.4045
38907	3	74674996	A	G	0.2371	0.0482	0.9755	8.69e-07	rs574352299	10894	GCST90274787.csv	TRUE	reported	cJPzhu	0.00221625	24.193
38913	3	132162249	A	G	-0.0927	0.0199	0.1012	3.19e-06	rs112126444	14735	GCST90274787.csv	TRUE	reported	cJPzhu	0.0014705	21.6967
38916	4	27730465	T	G	0.1372	0.0305	0.0459	6.85e-06	rs3846346	14729	GCST90274787.csv	TRUE	reported	cJPzhu	0.00137195	20.2325
38935	4	39457617	A	G	0.0837	0.0124	0.3415	1.48e-11	rs13103023	14296	GCST90274787.csv	TRUE	reported	cJPzhu	0.00317696	45.5561
38960	4	61879934	A	G	0.0586	0.0129	0.3096	5.56e-06	rs140276495	14296	GCST90274787.csv	TRUE	reported	cJPzhu	0.00144137	20.6327
38961	4	91060367	A	G	-0.6575	0.1463	0.0044	6.98e-06	rs183155750	7844	GCST90274787.csv	TRUE	reported	cJPzhu	0.00256832	20.1926
38962	4	156242170	T	C	0.8577	0.1935	0.9974	9.31e-06	rs62327481	6780	GCST90274787.csv	TRUE	reported	cJPzhu	0.0028895	19.6418
38963	5	54847098	T	C	-0.1014	0.0221	0.9175	4.47e-06	rs12520287	14296	GCST90274787.csv	TRUE	reported	cJPzhu	0.00147041	21.049
38964	5	161543116	A	G	-0.0802	0.0178	0.8026	6.62e-06	rs12520033	11341	GCST90274787.csv	TRUE	reported	cJPzhu	0.00178682	20.297
38965	6	8777463	A	C	-0.0675	0.0148	0.2516	5.1e-06	rs4483036	12412	GCST90274787.csv	TRUE	reported	cJPzhu	0.00167307	20.7976
38967	6	139960701	A	T	0.107	0.024	0.0677	8.26e-06	rs73775566	14737	GCST90274787.csv	TRUE	reported	cJPzhu	0.00134695	19.874
38977	6	168606201	T	C	-0.136	0.0297	0.0418	4.67e-06	rs12110436	14743	GCST90274787.csv	TRUE	reported	cJPzhu	0.00142024	20.9655
38984	7	17445553	T	C	0.1992	0.0421	0.9777	2.23e-06	rs145274424	14735	GCST90274787.csv	TRUE	reported	cJPzhu	0.00151707	22.3849
38985	7	101569302	T	C	-0.0623	0.0135	0.2503	3.93e-06	rs2906655	14743	GCST90274787.csv	TRUE	reported	cJPzhu	0.00144243	21.2936
39023	8	59382715	A	G	-0.1055	0.0123	0.3458	9.72e-18	rs7005978	14744	GCST90274787.csv	TRUE	reported	cJPzhu	0.00496498	73.559
39219	9	18148302	A	G	0.073	0.0156	0.1762	2.88e-06	rs79110990	14295	GCST90274787.csv	TRUE	reported	cJPzhu	0.00152949	21.8945
39220	9	37375937	A	G	-0.9322	0.2044	0.0062	5.1e-06	rs142986199	6604	GCST90274787.csv	TRUE	reported	cJPzhu	0.00313967	20.7934
39222	9	82082569	A	T	-0.1352	0.0299	0.0429	6.13e-06	rs12342925	14744	GCST90274787.csv	TRUE	reported	cJPzhu	0.00138482	20.4434
39223	9	84435749	A	G	0.2151	0.0456	0.0203	2.39e-06	rs35836706	14734	GCST90274787.csv	TRUE	reported	cJPzhu	0.00150791	22.2481
39224	9	136095770	C	G	0.1199	0.0247	0.0898	1.21e-06	rs11244038	11786	GCST90274787.csv	TRUE	reported	cJPzhu	0.00199531	23.5598
39250	10	9689235	T	G	-0.5153	0.1153	0.0067	7.85e-06	rs187401721	7506	GCST90274787.csv	TRUE	reported	cJPzhu	0.00265399	19.9685
39252	10	61186227	T	C	-0.1293	0.0286	0.0497	6.16e-06	rs141140791	14733	GCST90274787.csv	TRUE	reported	cJPzhu	0.00138539	20.4365
39253	10	98146860	A	G	-0.8752	0.1969	0.0032	8.79e-06	rs148737540	6862	GCST90274787.csv	TRUE	reported	cJPzhu	0.00287094	19.7513
39254	11	4213400	A	G	-1.2615	0.2763	0.0017	4.98e-06	rs541322628	6834	GCST90274787.csv	TRUE	reported	cJPzhu	0.00304099	20.8394
39255	11	5610048	T	C	0.2325	0.0488	0.9812	1.89e-06	rs191522330	14738	GCST90274787.csv	TRUE	reported	cJPzhu	0.0015378	22.6959
39256	11	57963137	T	C	-0.4478	0.1007	0.0101	8.71e-06	rs192579835	8100	GCST90274787.csv	TRUE	reported	cJPzhu	0.00243537	19.7698
39260	11	114495920	T	C	0.0621	0.0132	0.6316	2.54e-06	rs1671812	12412	GCST90274787.csv	TRUE	reported	cJPzhu	0.00178	22.1292
39263	12	4215500	A	T	-0.3647	0.0805	0.9919	5.89e-06	rs118123741	12907	GCST90274787.csv	TRUE	reported	cJPzhu	0.00158769	20.5217
39264	12	20656675	A	G	-0.2706	0.0607	0.0119	8.27e-06	rs80023023	12935	GCST90274787.csv	TRUE	reported	cJPzhu	0.00153407	19.8706
39265	12	76644195	A	G	-0.2295	0.0492	0.0198	3.09e-06	rs142067135	13809	GCST90274787.csv	TRUE	reported	cJPzhu	0.00157322	21.7557
39266	12	91080475	A	G	-0.0767	0.0166	0.1923	3.83e-06	rs10777251	12411	GCST90274787.csv	TRUE	reported	cJPzhu	0.0017172	21.3454
39267	12	108147245	T	C	0.1024	0.0222	0.9158	3.98e-06	rs76708593	14296	GCST90274787.csv	TRUE	reported	cJPzhu	0.00148605	21.2732
39270	12	126284627	C	G	-0.6875	0.1366	0.9944	4.83e-07	rs113180016	6942	GCST90274787.csv	TRUE	reported	cJPzhu	0.00363561	25.3232
39272	13	85357827	T	C	0.2161	0.0471	0.0209	4.47e-06	rs17326790	14741	GCST90274787.csv	TRUE	reported	cJPzhu	0.001426	21.0479
39274	14	38084604	T	C	-0.2079	0.0466	0.0225	8.14e-06	rs117438391	13868	GCST90274787.csv	TRUE	reported	cJPzhu	0.00143318	19.901
39276	14	64892172	A	G	-0.1442	0.0323	0.0425	8.03e-06	rs145434248	14296	GCST90274787.csv	TRUE	reported	cJPzhu	0.00139221	19.928
39277	15	59188192	T	C	0.2583	0.0564	0.0178	4.65e-06	rs117398067	14744	GCST90274787.csv	TRUE	reported	cJPzhu	0.00142055	20.9716
39278	19	5851801	A	G	0.0674	0.0141	0.2338	1.75e-06	rs2306969	14739	GCST90274787.csv	TRUE	reported	cJPzhu	0.00154789	22.8467
39364	19	49206172	T	C	-0.1661	0.0118	0.445	5.31e-45	rs516246	14744	GCST90274787.csv	TRUE	reported	cJPzhu	0.0132606	198.115
39525	22	46332463	T	C	-0.1634	0.0362	0.0368	6.37e-06	rs111914842	13667	GCST90274787.csv	TRUE	reported	cJPzhu	0.00148856	20.3715
39526	1	40125467	T	C	0.6298	0.1254	0.0084	5.1e-07	rs191790209	7123	GCST90274788.csv	TRUE	reported	hGz8pX	0.00352868	25.2167
39527	1	163711803	A	G	0.9	0.1989	0.9971	6.04e-06	rs180989649	6942	GCST90274788.csv	TRUE	reported	hGz8pX	0.00294071	20.4687
39536	1	188409389	T	C	-0.0541	0.0122	0.6149	9.23e-06	rs12691469	14295	GCST90274788.csv	TRUE	reported	hGz8pX	0.00137371	19.6614
39539	1	203746507	A	G	-0.1747	0.036	0.037	1.22e-06	rs145127946	14295	GCST90274788.csv	TRUE	reported	hGz8pX	0.00164468	23.5462
39544	1	216837226	T	G	-0.1557	0.0318	0.0383	9.77e-07	rs10495032	14720	GCST90274788.csv	TRUE	reported	hGz8pX	0.00162595	23.9698
39547	2	1715685	C	G	1.0018	0.2038	0.9979	8.85e-07	rs536853985	6861	GCST90274788.csv	TRUE	reported	hGz8pX	0.00350945	24.1561
39791	2	27730940	T	C	0.1323	0.0119	0.3977	1.03e-28	rs1260326	14730	GCST90274788.csv	TRUE	reported	hGz8pX	0.00832135	123.585
39909	2	40402664	A	G	0.1419	0.0313	0.8998	5.8e-06	rs183222959	11538	GCST90274788.csv	TRUE	reported	hGz8pX	0.00177817	20.5495
39910	3	9587106	T	G	0.3973	0.0895	0.9916	9.03e-06	rs145455717	10213	GCST90274788.csv	TRUE	reported	hGz8pX	0.00192575	19.7018
39916	3	11689679	T	C	-0.0568	0.012	0.4644	2.21e-06	rs7610704	14295	GCST90274788.csv	TRUE	reported	hGz8pX	0.00156484	22.4013
39921	3	80482685	T	C	0.3206	0.0672	0.9895	1.83e-06	rs185983693	13951	GCST90274788.csv	TRUE	reported	hGz8pX	0.00162883	22.7576
39922	3	100519020	T	C	-0.2149	0.0479	0.9794	7.24e-06	rs17284047	14743	GCST90274788.csv	TRUE	reported	hGz8pX	0.0013634	20.1253
39923	3	142999008	T	C	-1.0679	0.237	0.0017	6.61e-06	rs187465487	6752	GCST90274788.csv	TRUE	reported	hGz8pX	0.00299798	20.2972
39924	3	172274232	A	C	-0.1822	0.0406	0.9712	7.2e-06	rs574044675	13181	GCST90274788.csv	TRUE	reported	hGz8pX	0.00152557	20.1363
39927	4	45023201	A	G	0.0619	0.0138	0.7357	7.27e-06	rs7442192	14295	GCST90274788.csv	TRUE	reported	hGz8pX	0.00140549	20.117
39929	4	68860848	A	G	0.4402	0.0946	0.9878	3.27e-06	rs139290229	9361	GCST90274788.csv	TRUE	reported	hGz8pX	0.00230777	21.6484
39930	5	16215858	A	T	-0.6864	0.1413	0.9947	1.19e-06	rs146695032	6861	GCST90274788.csv	TRUE	reported	hGz8pX	0.00342761	23.5909
39931	5	55882435	T	C	-0.063	0.0136	0.2698	3.62e-06	rs4700382	14295	GCST90274788.csv	TRUE	reported	hGz8pX	0.00149888	21.4557
39932	5	84356011	T	C	-0.0881	0.019	0.8922	3.54e-06	rs60277384	14742	GCST90274788.csv	TRUE	reported	hGz8pX	0.00145631	21.4974
39935	5	107955452	C	G	-0.0608	0.0135	0.2555	6.68e-06	rs35852631	14730	GCST90274788.csv	TRUE	reported	hGz8pX	0.00137512	20.2806
39936	6	14709576	T	C	-1.2617	0.2664	0.0017	2.18e-06	rs116778481	6861	GCST90274788.csv	TRUE	reported	hGz8pX	0.00325866	22.4242
39938	7	1194526	T	C	0.0659	0.0149	0.203	9.74e-06	rs12532101	14295	GCST90274788.csv	TRUE	reported	hGz8pX	0.00136653	19.5586
40050	7	73030175	A	G	-0.1609	0.0176	0.1297	6.13e-20	rs13229619	14743	GCST90274788.csv	TRUE	reported	hGz8pX	0.00563697	83.5657
40097	7	114309511	T	C	-0.2003	0.0448	0.0209	7.79e-06	rs79789860	14729	GCST90274788.csv	TRUE	reported	hGz8pX	0.00135533	19.987
40098	8	9173209	A	G	-0.0605	0.012	0.4812	4.61e-07	rs7012637	14295	GCST90274788.csv	TRUE	reported	hGz8pX	0.00177498	25.4148
40100	8	30545827	A	G	0.0678	0.0151	0.1998	7.12e-06	rs8191009	14295	GCST90274788.csv	TRUE	reported	hGz8pX	0.00140835	20.1579
40102	8	60950348	T	C	-0.3503	0.0699	0.0133	5.4e-07	rs80354499	10170	GCST90274788.csv	TRUE	reported	hGz8pX	0.00246339	25.1096
40103	8	110506977	A	G	-0.3888	0.088	0.9894	9.95e-06	rs527277724	7843	GCST90274788.csv	TRUE	reported	hGz8pX	0.00248271	19.5154
40104	8	135756557	A	G	-0.3467	0.0784	0.01	9.77e-06	rs7834283	9555	GCST90274788.csv	TRUE	reported	hGz8pX	0.00204248	19.5517
40106	9	132338678	A	G	0.1208	0.0266	0.9316	5.59e-06	rs374354803	12198	GCST90274788.csv	TRUE	reported	hGz8pX	0.00168791	20.6205
40108	10	11862075	C	G	-0.0595	0.0134	0.5772	8.98e-06	rs7083293	12412	GCST90274788.csv	TRUE	reported	hGz8pX	0.00158596	19.7131
40109	10	57237013	T	C	-0.5406	0.1216	0.0058	8.76e-06	rs143491706	8460	GCST90274788.csv	TRUE	reported	hGz8pX	0.00233078	19.7598
40110	10	127847758	A	G	-0.3801	0.0749	0.0104	3.88e-07	rs188758663	11668	GCST90274788.csv	TRUE	reported	hGz8pX	0.00220231	25.7488
40121	11	76480255	T	C	-0.0689	0.0145	0.2168	2.02e-06	rs12290350	14295	GCST90274788.csv	TRUE	reported	hGz8pX	0.001577	22.5757
40221	12	47198899	A	C	-0.0812	0.0147	0.795	3.32e-08	rs2429473	14295	GCST90274788.csv	TRUE	reported	hGz8pX	0.00212994	30.5082
40227	15	52532198	A	C	-0.5806	0.1314	0.9945	9.94e-06	rs551108278	8911	GCST90274788.csv	TRUE	reported	hGz8pX	0.00218618	19.5194
40228	15	86520162	A	G	0.7044	0.1562	0.9969	6.49e-06	rs574802212	7843	GCST90274788.csv	TRUE	reported	hGz8pX	0.00258625	20.3313
40229	17	43242054	A	G	0.9528	0.2075	0.0025	4.39e-06	rs535578156	6752	GCST90274788.csv	TRUE	reported	hGz8pX	0.00311301	21.0784
40230	18	41779892	T	C	0.5721	0.1132	0.0098	4.33e-07	rs532049578	8844	GCST90274788.csv	TRUE	reported	hGz8pX	0.00287972	25.536
40231	18	43914604	T	G	0.7527	0.1603	0.9953	2.66e-06	rs190083220	8035	GCST90274788.csv	TRUE	reported	hGz8pX	0.00273653	22.0429
40232	18	48778629	T	C	-0.5198	0.1156	0.9914	6.91e-06	rs144825065	6942	GCST90274788.csv	TRUE	reported	hGz8pX	0.00290408	20.213
40233	18	72826607	A	G	-0.2215	0.0444	0.031	6.08e-07	rs72965996	13808	GCST90274788.csv	TRUE	reported	hGz8pX	0.00179916	24.8839
40304	19	49260677	A	C	0.1627	0.013	0.501	6.15e-36	rs838131	14294	GCST90274788.csv	TRUE	reported	hGz8pX	0.0108393	156.613
40336	21	33860969	T	C	-0.2352	0.0455	0.0232	2.35e-07	rs142603673	14252	GCST90274788.csv	TRUE	reported	hGz8pX	0.00187138	26.7172
40340	21	37867322	A	C	0.0758	0.0169	0.8308	7.28e-06	rs9974115	14295	GCST90274788.csv	TRUE	reported	hGz8pX	0.0014053	20.1143
40341	22	20883740	T	G	0.1978	0.0444	0.9786	8.39e-06	rs149561599	13869	GCST90274788.csv	TRUE	reported	hGz8pX	0.00142896	19.8438
40342	1	115986244	A	G	-0.7578	0.1566	0.9941	1.3e-06	rs180858020	6780	GCST90274789.csv	TRUE	reported	UGISFq	0.0034419	23.4098
40345	1	146522722	T	C	0.0708	0.0136	0.7502	1.93e-07	rs671205	14287	GCST90274789.csv	TRUE	reported	UGISFq	0.00189332	27.0974
40353	1	176974037	T	C	0.0725	0.0161	0.8402	6.7e-06	rs72720704	14287	GCST90274789.csv	TRUE	reported	UGISFq	0.00141732	20.2751
40355	1	180583036	A	G	0.0746	0.0167	0.1462	7.93e-06	rs10737349	14286	GCST90274789.csv	TRUE	reported	UGISFq	0.00139485	19.9519
40361	1	196621053	T	C	-0.4012	0.0872	0.9911	4.21e-06	rs35836460	11094	GCST90274789.csv	TRUE	reported	UGISFq	0.00190446	21.1646
40364	1	200501758	T	C	0.5771	0.1265	0.0068	5.07e-06	rs186250405	6861	GCST90274789.csv	TRUE	reported	UGISFq	0.00302425	20.8063
40367	1	205855752	A	G	-0.3326	0.0741	0.0092	7.17e-06	rs150351709	12304	GCST90274789.csv	TRUE	reported	UGISFq	0.00163475	20.1436
40368	1	215797147	A	C	0.2816	0.0616	0.9858	4.84e-06	rs189905207	13987	GCST90274789.csv	TRUE	reported	UGISFq	0.00149187	20.895
40369	2	49432963	A	C	0.4796	0.104	0.0134	4e-06	rs192191739	7727	GCST90274789.csv	TRUE	reported	UGISFq	0.00274465	21.2608
40373	2	121962947	T	G	0.0941	0.0185	0.8733	3.65e-07	rs6753743	14287	GCST90274789.csv	TRUE	reported	UGISFq	0.00180763	25.8687
40440	2	190446541	C	G	0.1163	0.0131	0.2897	6.82e-19	rs3811621	14286	GCST90274789.csv	TRUE	reported	UGISFq	0.00548677	78.8054
40490	3	64029612	T	C	0.3163	0.0695	0.0081	5.34e-06	rs116344723	12934	GCST90274789.csv	TRUE	reported	UGISFq	0.00159883	20.7091
40491	3	64683150	A	G	-0.0549	0.0124	0.3489	9.54e-06	rs9859317	14287	GCST90274789.csv	TRUE	reported	UGISFq	0.00137014	19.5993
40493	4	40142535	T	C	0.0685	0.0144	0.2406	1.97e-06	rs794007	12844	GCST90274789.csv	TRUE	reported	UGISFq	0.0017587	22.625
40497	4	61224008	T	G	-0.0552	0.0124	0.2859	8.52e-06	rs62307586	14735	GCST90274789.csv	TRUE	reported	UGISFq	0.00134308	19.8142
40498	4	117259169	A	G	-0.3053	0.0687	0.9884	8.83e-06	rs143237445	13800	GCST90274789.csv	TRUE	reported	UGISFq	0.00142903	19.7459
40499	4	124325226	A	T	-0.1845	0.0389	0.9748	2.11e-06	rs11930290	12848	GCST90274789.csv	TRUE	reported	UGISFq	0.00174783	22.4919
40500	5	6494144	T	C	0.8128	0.1818	0.003	7.79e-06	rs145506272	7843	GCST90274789.csv	TRUE	reported	UGISFq	0.0025421	19.9834
40505	5	88369351	A	C	0.5224	0.1152	0.9953	5.77e-06	rs149259246	8910	GCST90274789.csv	TRUE	reported	UGISFq	0.00230262	20.5591
40506	5	132484429	T	C	0.0513	0.0115	0.4217	8.16e-06	rs4958089	14735	GCST90274789.csv	TRUE	reported	UGISFq	0.00134866	19.8967
40507	5	146629145	A	G	0.1704	0.0348	0.0295	9.75e-07	rs34551523	14730	GCST90274789.csv	TRUE	reported	UGISFq	0.00162507	23.973
40510	5	147151089	T	C	0.4027	0.0894	0.0151	6.65e-06	rs74448351	9812	GCST90274789.csv	TRUE	reported	UGISFq	0.00206364	20.2862
40512	5	176814656	A	G	-0.0653	0.0135	0.2766	1.32e-06	rs33921462	14287	GCST90274789.csv	TRUE	reported	UGISFq	0.00163496	23.3937
40513	6	31175118	A	C	-0.2224	0.0479	0.0191	3.43e-06	rs181409232	12846	GCST90274789.csv	TRUE	reported	UGISFq	0.00167534	21.5542
40514	6	81343345	A	G	-0.0768	0.0166	0.8634	3.72e-06	rs12195292	14710	GCST90274789.csv	TRUE	reported	UGISFq	0.00145299	21.4016
40516	7	12540548	C	G	0.1059	0.0222	0.1002	1.84e-06	rs370203222	11759	GCST90274789.csv	TRUE	reported	UGISFq	0.00193142	22.7516
40517	7	104141309	A	C	0.0936	0.0206	0.9039	5.53e-06	rs4730018	14287	GCST90274789.csv	TRUE	reported	UGISFq	0.00144294	20.6422
40518	7	141544280	A	G	-0.8227	0.1842	0.9965	7.96e-06	rs183420823	6744	GCST90274789.csv	TRUE	reported	UGISFq	0.00294919	19.9423
40519	8	19386357	A	T	-0.291	0.0653	0.0117	8.34e-06	rs117963256	12304	GCST90274789.csv	TRUE	reported	UGISFq	0.00161144	19.8559
40520	9	103469911	T	C	-0.7791	0.1742	0.9937	7.73e-06	rs146166414	6825	GCST90274789.csv	TRUE	reported	UGISFq	0.00292224	19.9969
40527	11	42104969	A	G	1.1843	0.2411	0.005	9.01e-07	rs143478750	6259	GCST90274789.csv	TRUE	reported	UGISFq	0.00384019	24.1207
40528	11	106531034	A	G	0.2362	0.0507	0.0187	3.18e-06	rs118177380	14287	GCST90274789.csv	TRUE	reported	UGISFq	0.00151685	21.7012
40529	11	111082782	T	C	0.4343	0.0981	0.0113	9.55e-06	rs57479285	7424	GCST90274789.csv	TRUE	reported	UGISFq	0.00263305	19.5941
40533	12	4479549	A	G	-0.0959	0.0178	0.1141	7.14e-08	rs7955866	14719	GCST90274789.csv	TRUE	reported	UGISFq	0.00196817	29.0227
40560	12	26195001	A	G	0.4585	0.1022	0.9888	7.25e-06	rs117396023	10446	GCST90274789.csv	TRUE	reported	UGISFq	0.00192305	20.123
40561	13	103962376	A	G	0.1957	0.0437	0.022	7.53e-06	rs145628723	14238	GCST90274789.csv	TRUE	reported	UGISFq	0.00140656	20.052
40562	14	22607677	A	G	-0.1085	0.0235	0.8871	3.89e-06	rs75338333	10893	GCST90274789.csv	TRUE	reported	UGISFq	0.00195311	21.313
40563	14	76380643	C	G	-0.4293	0.0971	0.0245	9.81e-06	rs183708040	6664	GCST90274789.csv	TRUE	reported	UGISFq	0.00292467	19.5413
40565	15	28452412	C	G	0.582	0.128	0.9867	5.44e-06	rs148744533	6780	GCST90274789.csv	TRUE	reported	UGISFq	0.00304	20.668
40566	15	63692378	A	G	0.4105	0.0893	0.0093	4.29e-06	rs544573702	10205	GCST90274789.csv	TRUE	reported	UGISFq	0.00206639	21.127
40567	15	75638154	T	C	-0.5369	0.1149	0.0113	2.97e-06	rs113002501	10597	GCST90274789.csv	TRUE	reported	UGISFq	0.00205622	21.8306
40579	16	83137317	T	C	-0.056	0.0119	0.4938	2.53e-06	rs11150539	14287	GCST90274789.csv	TRUE	reported	UGISFq	0.00154763	22.1422
40581	18	6618365	T	C	0.2909	0.0593	0.0105	9.32e-07	rs77643477	14247	GCST90274789.csv	TRUE	reported	UGISFq	0.00168625	24.0612
40590	18	56254394	C	G	-0.0559	0.0123	0.7034	5.5e-06	rs9950230	14726	GCST90274789.csv	TRUE	reported	UGISFq	0.00140062	20.6516
40611	20	52731402	A	T	0.0907	0.0134	0.706	1.3e-11	rs6127099	14287	GCST90274789.csv	TRUE	reported	UGISFq	0.00319649	45.8083
40621	21	21059864	A	G	0.0693	0.0153	0.8386	5.91e-06	rs2825747	14735	GCST90274789.csv	TRUE	reported	UGISFq	0.00139037	20.5128
40624	22	18002038	A	G	0.1228	0.0257	0.0941	1.77e-06	rs368215473	9397	GCST90274789.csv	TRUE	reported	UGISFq	0.00242375	22.8264
40631	22	22238107	T	C	0.0803	0.0166	0.1851	1.32e-06	rs35590112	12386	GCST90274789.csv	TRUE	reported	UGISFq	0.00188566	23.3962
40637	1	101733215	A	G	0.1023	0.0224	0.0841	4.95e-06	rs9433760	11788	GCST90274790.csv	TRUE	reported	ej9kAx	0.00176623	20.8536
40638	1	109814880	T	C	-0.0729	0.0155	0.2041	2.56e-06	rs4970834	11786	GCST90274790.csv	TRUE	reported	ej9kAx	0.00187332	22.1166
40639	1	111642621	T	C	0.7005	0.1474	0.9894	2.01e-06	rs144673076	7478	GCST90274790.csv	TRUE	reported	ej9kAx	0.00301111	22.579
40673	1	162155195	T	C	-0.3424	0.0636	0.0144	7.3e-08	rs76122590	10286	GCST90274790.csv	TRUE	reported	ej9kAx	0.00280986	28.978
40675	1	184777654	A	G	0.7152	0.1526	0.0033	2.78e-06	rs192353040	7650	GCST90274790.csv	TRUE	reported	ej9kAx	0.00286312	21.96
40676	1	213436270	A	G	0.458	0.1029	0.0081	8.55e-06	rs41304117	7585	GCST90274790.csv	TRUE	reported	ej9kAx	0.00260502	19.8055
40680	1	216050785	T	C	-0.0599	0.0127	0.6038	2.4e-06	rs11120686	11786	GCST90274790.csv	TRUE	reported	ej9kAx	0.00188391	22.2419
40681	1	225669925	C	G	-0.551	0.1227	0.9955	7.1e-06	rs114562091	8484	GCST90274790.csv	TRUE	reported	ej9kAx	0.00237128	20.161
40683	1	236419622	C	G	1.2021	0.2295	0.0036	1.62e-07	rs147228444	6859	GCST90274790.csv	TRUE	reported	ej9kAx	0.00398402	27.4277
40684	1	241797500	T	C	-0.6259	0.1363	0.9903	4.39e-06	rs187777115	6414	GCST90274790.csv	TRUE	reported	ej9kAx	0.0032769	21.0806
40686	2	45095097	A	G	-0.0586	0.0128	0.364	4.69e-06	rs11674185	11787	GCST90274790.csv	TRUE	reported	ej9kAx	0.00177501	20.9557
40688	2	103579729	T	C	-0.4381	0.0966	0.9875	5.75e-06	rs188323153	10360	GCST90274790.csv	TRUE	reported	ej9kAx	0.0019814	20.564
40691	2	144875473	T	C	0.2883	0.0608	0.0166	2.12e-06	rs148332905	11341	GCST90274790.csv	TRUE	reported	ej9kAx	0.00197866	22.4805
40693	2	229871311	T	C	-0.3042	0.0659	0.0146	3.91e-06	rs189846846	9980	GCST90274790.csv	TRUE	reported	ej9kAx	0.00213055	21.304
40694	2	241614719	A	G	-0.0988	0.0213	0.1585	3.51e-06	rs369482528	8813	GCST90274790.csv	TRUE	reported	ej9kAx	0.00243541	21.5108
40695	3	24838471	T	C	-0.4499	0.0986	0.0072	5.05e-06	rs189906748	8484	GCST90274790.csv	TRUE	reported	ej9kAx	0.00244801	20.815
40696	3	127181898	A	G	0.6553	0.1388	0.9959	2.34e-06	rs186662079	8294	GCST90274790.csv	TRUE	reported	ej9kAx	0.00268023	22.2842
40698	3	185158233	A	G	-0.5005	0.113	0.0115	9.46e-06	rs114309440	8484	GCST90274790.csv	TRUE	reported	ej9kAx	0.002307	19.6132
40699	3	188327256	T	C	-0.6292	0.1333	0.005	2.36e-06	rs146472491	7585	GCST90274790.csv	TRUE	reported	ej9kAx	0.00292879	22.2742
40768	4	70058335	A	C	-0.0728	0.015	0.2193	1.21e-06	rs4326078	11789	GCST90274790.csv	TRUE	reported	ej9kAx	0.00199405	23.5508
40769	4	72084463	T	C	1.217	0.271	0.0017	7.1e-06	rs115666133	6859	GCST90274790.csv	TRUE	reported	ej9kAx	0.00293161	20.1612
40770	4	78271076	A	G	-0.4001	0.0827	0.0102	1.31e-06	rs191646166	9336	GCST90274790.csv	TRUE	reported	ej9kAx	0.00250079	23.4009
40999	4	81151277	A	G	0.4621	0.0981	0.9842	2.47e-06	rs145773025	9358	GCST90274790.csv	TRUE	reported	ej9kAx	0.0023655	22.1841
41089	4	81170608	A	G	0.6624	0.1004	0.9892	4.18e-11	rs74613040	6776	GCST90274790.csv	TRUE	reported	ej9kAx	0.00638291	43.5156
41137	4	81188513	A	C	0.4884	0.0157	0.2207	1e-200	rs35954793	11341	GCST90274790.csv	TRUE	reported	ej9kAx	0.0786211	967.554
41153	4	81192822	T	C	-0.4391	0.0609	0.0162	5.59e-13	rs35728898	10123	GCST90274790.csv	TRUE	reported	ej9kAx	0.00510927	51.9764
41207	4	81221395	A	C	-0.4016	0.0605	0.9692	3.18e-11	rs192407433	10854	GCST90274790.csv	TRUE	reported	ej9kAx	0.00404322	44.0551
41219	4	81252560	T	C	-0.6509	0.1315	0.9925	7.43e-07	rs144574035	6364	GCST90274790.csv	TRUE	reported	ej9kAx	0.00383511	24.4929
41237	4	81399992	A	T	-0.4989	0.1022	0.9926	1.05e-06	rs190750294	9955	GCST90274790.csv	TRUE	reported	ej9kAx	0.00238806	23.8253
41238	4	81407975	T	C	0.3997	0.0839	0.0093	1.9e-06	rs115823567	10210	GCST90274790.csv	TRUE	reported	ej9kAx	0.00221796	22.6913
41248	4	81483998	A	G	0.4653	0.0744	0.0146	4e-10	rs111292917	11341	GCST90274790.csv	TRUE	reported	ej9kAx	0.00343695	39.106
41264	4	81702627	A	G	0.4543	0.0594	0.9822	2.04e-14	rs144059387	9873	GCST90274790.csv	TRUE	reported	ej9kAx	0.00588977	58.4823
41291	4	82059406	T	C	-1.2739	0.2841	0.9986	7.33e-06	rs28665590	6859	GCST90274790.csv	TRUE	reported	ej9kAx	0.00292278	20.1003
41297	4	104890518	A	G	1.2631	0.2744	0.0044	4.16e-06	rs4699100	5540	GCST90274790.csv	TRUE	reported	ej9kAx	0.00381013	21.1812
41299	4	161303271	T	C	-0.6695	0.1304	0.996	2.83e-07	rs571566718	9336	GCST90274790.csv	TRUE	reported	ej9kAx	0.00281553	26.3544
41300	5	20867913	A	T	-0.2418	0.0538	0.9828	6.98e-06	rs150224479	9906	GCST90274790.csv	TRUE	reported	ej9kAx	0.002035	20.1958
41301	5	86179795	T	G	-1.0066	0.2274	0.0021	9.57e-06	rs190407490	6776	GCST90274790.csv	TRUE	reported	ej9kAx	0.0028834	19.5887
41302	5	122595513	C	G	-0.1437	0.0315	0.9471	5.07e-06	rs11742072	11341	GCST90274790.csv	TRUE	reported	ej9kAx	0.00183166	20.8073
41303	5	158640520	T	C	-0.6911	0.1525	0.0042	5.85e-06	rs116562735	6859	GCST90274790.csv	TRUE	reported	ej9kAx	0.00298526	20.5313
41306	6	39710570	T	C	0.1185	0.0249	0.0828	1.95e-06	rs305897	11341	GCST90274790.csv	TRUE	reported	ej9kAx	0.00199306	22.6444
41311	6	82928909	T	C	-0.6467	0.1363	0.0049	2.09e-06	rs568408077	6941	GCST90274790.csv	TRUE	reported	ej9kAx	0.00323285	22.5055
41313	6	89057163	A	G	-0.1705	0.0361	0.036	2.32e-06	rs148797749	11785	GCST90274790.csv	TRUE	reported	ej9kAx	0.00188922	22.3029
41315	8	38816553	C	G	0.419	0.0891	0.0123	2.57e-06	rs35530289	7650	GCST90274790.csv	TRUE	reported	ej9kAx	0.00288242	22.1085
41317	8	106471400	A	G	0.2554	0.0552	0.9848	3.71e-06	rs150524893	11298	GCST90274790.csv	TRUE	reported	ej9kAx	0.00189121	21.4036
41320	8	143464103	A	T	0.1673	0.0356	0.9648	2.61e-06	rs77210320	11786	GCST90274790.csv	TRUE	reported	ej9kAx	0.0018703	22.081
41322	9	1354486	A	G	-0.0909	0.0192	0.8798	2.2e-06	rs1412253	11778	GCST90274790.csv	TRUE	reported	ej9kAx	0.00189945	22.4105
41325	9	7476426	T	C	0.2266	0.0453	0.0223	5.67e-07	rs117253850	11781	GCST90274790.csv	TRUE	reported	ej9kAx	0.00211943	25.0178
41326	9	12970370	C	G	0.6403	0.1425	0.0054	7.01e-06	rs191499469	8140	GCST90274790.csv	TRUE	reported	ej9kAx	0.00247421	20.1851
41337	9	83696423	C	G	0.4812	0.1012	0.9922	1.99e-06	rs146818651	8484	GCST90274790.csv	TRUE	reported	ej9kAx	0.00265787	22.6041
41338	9	113552214	A	G	0.1197	0.0263	0.9276	5.33e-06	rs2767000	11341	GCST90274790.csv	TRUE	reported	ej9kAx	0.00182319	20.711
41339	9	133305614	T	C	0.1509	0.0322	0.0458	2.78e-06	rs12005489	10725	GCST90274790.csv	TRUE	reported	ej9kAx	0.00204353	21.9576
41340	10	4599492	A	G	-0.1941	0.0435	0.9715	8.12e-06	rs112819708	11779	GCST90274790.csv	TRUE	reported	ej9kAx	0.00168745	19.9067
41341	10	123042845	T	C	-0.0579	0.0131	0.3425	9.88e-06	rs10788164	11766	GCST90274790.csv	TRUE	reported	ej9kAx	0.00165754	19.5317
41342	11	11232260	T	C	-0.0556	0.0124	0.4757	7.33e-06	rs4910278	11789	GCST90274790.csv	TRUE	reported	ej9kAx	0.00170251	20.1017
41343	11	15208397	T	C	0.1933	0.0434	0.0244	8.43e-06	rs146840556	11773	GCST90274790.csv	TRUE	reported	ej9kAx	0.00168215	19.834
41344	11	28512699	A	G	-1.1779	0.253	0.0016	3.23e-06	rs186598121	7840	GCST90274790.csv	TRUE	reported	ej9kAx	0.00275715	21.6703
41346	11	75754620	T	G	0.0619	0.0133	0.4196	3.25e-06	rs624605	11341	GCST90274790.csv	TRUE	reported	ej9kAx	0.00190633	21.6572
41349	12	48680454	A	G	0.509	0.1062	0.006	1.64e-06	rs112790107	9845	GCST90274790.csv	TRUE	reported	ej9kAx	0.00232787	22.9667
41350	12	72153317	A	G	0.4678	0.0945	0.0112	7.41e-07	rs147535127	7095	GCST90274790.csv	TRUE	reported	ej9kAx	0.00344197	24.4982
41352	13	48055229	A	G	0.1613	0.0362	0.0312	8.36e-06	rs75924419	11788	GCST90274790.csv	TRUE	reported	ej9kAx	0.00168144	19.8508
41365	13	62078600	T	C	-0.0826	0.0165	0.1699	5.56e-07	rs66613644	11787	GCST90274790.csv	TRUE	reported	ej9kAx	0.00212161	25.0564
41403	13	107036692	T	C	-0.3256	0.0688	0.9892	2.22e-06	rs182083456	10015	GCST90274790.csv	TRUE	reported	ej9kAx	0.00223137	22.3926
41404	13	107817905	A	G	-0.801	0.1743	0.9957	4.32e-06	rs556192615	7456	GCST90274790.csv	TRUE	reported	ej9kAx	0.00282446	21.1132
41406	15	52478472	A	T	-0.0934	0.0207	0.1471	6.42e-06	rs12907074	9461	GCST90274790.csv	TRUE	reported	ej9kAx	0.00214725	20.3545
41407	15	69243431	T	C	-0.7222	0.1572	0.0082	4.35e-06	rs140640125	6177	GCST90274790.csv	TRUE	reported	ej9kAx	0.00340526	21.0994
41409	16	62005709	A	G	-0.1197	0.0249	0.0816	1.53e-06	rs56391958	11341	GCST90274790.csv	TRUE	reported	ej9kAx	0.00203355	23.1054
41414	17	65165642	C	G	0.8415	0.1755	0.0054	1.63e-06	rs142726243	6859	GCST90274790.csv	TRUE	reported	ej9kAx	0.00334072	22.9841
41417	18	6744034	A	G	0.8447	0.1895	0.9963	8.29e-06	rs185948333	6941	GCST90274790.csv	TRUE	reported	ej9kAx	0.00285445	19.8638
41418	18	14708913	A	G	-0.1842	0.0395	0.0464	3.11e-06	rs192746810	11341	GCST90274790.csv	TRUE	reported	ej9kAx	0.00191382	21.7424
41419	19	7112881	A	G	1.3074	0.2829	0.9985	3.81e-06	rs1366600	6941	GCST90274790.csv	TRUE	reported	ej9kAx	0.00306757	21.3514
41420	19	43387708	T	G	-0.5657	0.1236	0.9926	4.72e-06	rs117435648	6751	GCST90274790.csv	TRUE	reported	ej9kAx	0.0030933	20.9414
41421	21	24140005	A	G	0.3703	0.083	0.9894	8.14e-06	rs62211039	9358	GCST90274790.csv	TRUE	reported	ej9kAx	0.00212249	19.9002
41422	1	6546418	A	C	0.1083	0.024	0.081	6.41e-06	rs67811337	13222	GCST90274791.csv	TRUE	reported	qRuUmt	0.00153769	20.3596
41423	1	54219215	C	G	0.6503	0.1467	0.9943	9.3e-06	rs537333030	6778	GCST90274791.csv	TRUE	reported	qRuUmt	0.00289074	19.6444
41425	1	76100015	A	G	0.4864	0.1097	0.0059	9.25e-06	rs188379158	9555	GCST90274791.csv	TRUE	reported	qRuUmt	0.00205329	19.6554
41426	1	78494817	A	T	0.1313	0.0293	0.9568	7.42e-06	rs77584520	14731	GCST90274791.csv	TRUE	reported	qRuUmt	0.00136135	20.0787
41430	1	159890969	A	G	0.0725	0.0129	0.4738	1.91e-08	rs55633025	12404	GCST90274791.csv	TRUE	reported	qRuUmt	0.00253998	31.581
41432	1	236377861	A	C	-0.2426	0.0547	0.9835	9.2e-06	rs112538528	13305	GCST90274791.csv	TRUE	reported	qRuUmt	0.00147622	19.6672
41433	2	8442736	C	G	0.0554	0.0119	0.382	3.23e-06	rs186975	14703	GCST90274791.csv	TRUE	reported	qRuUmt	0.00147191	21.6704
41435	2	36270546	A	G	-0.1207	0.0266	0.0513	5.69e-06	rs113877570	14729	GCST90274791.csv	TRUE	reported	qRuUmt	0.00139595	20.587
41492	2	65602149	T	C	-0.0746	0.0115	0.4771	8.76e-11	rs1866051	14732	GCST90274791.csv	TRUE	reported	qRuUmt	0.00284827	42.0749
41559	3	99088279	A	G	-0.2997	0.0675	0.9895	9e-06	rs113631558	12933	GCST90274791.csv	TRUE	reported	qRuUmt	0.00152197	19.7106
41726	3	128381886	T	G	-0.1061	0.0119	0.6093	4.84e-19	rs7624160	14719	GCST90274791.csv	TRUE	reported	qRuUmt	0.00537179	79.4837
41826	3	141150026	A	G	0.0611	0.0129	0.5605	2.18e-06	rs7625643	12404	GCST90274791.csv	TRUE	reported	qRuUmt	0.00180533	22.4302
41827	3	170851052	A	G	-0.1569	0.0338	0.9624	3.45e-06	rs61792394	14286	GCST90274791.csv	TRUE	reported	qRuUmt	0.00150608	21.5453
41828	3	174030369	A	G	0.5	0.0992	0.9926	4.65e-07	rs543209038	9338	GCST90274791.csv	TRUE	reported	qRuUmt	0.00271321	25.3994
41830	4	442232	A	C	0.0986	0.022	0.8422	7.4e-06	rs57080649	10894	GCST90274791.csv	TRUE	reported	qRuUmt	0.00184044	20.083
41831	4	8477441	T	G	0.1081	0.0238	0.8252	5.57e-06	rs550294336	9830	GCST90274791.csv	TRUE	reported	qRuUmt	0.00209427	20.6257
41832	4	20519864	A	G	-0.0904	0.0192	0.8501	2.5e-06	rs575588389	12129	GCST90274791.csv	TRUE	reported	qRuUmt	0.00182438	22.1647
41840	4	55408999	T	C	0.0833	0.016	0.8361	1.93e-07	rs218265	14731	GCST90274791.csv	TRUE	reported	qRuUmt	0.00183662	27.1014
41842	4	57902945	A	T	0.0539	0.0117	0.4587	4.09e-06	rs1277312	14719	GCST90274791.csv	TRUE	reported	qRuUmt	0.0014398	21.2201
41858	4	105806108	A	T	0.2206	0.0324	0.9647	9.85e-12	rs144317085	14722	GCST90274791.csv	TRUE	reported	qRuUmt	0.00313898	46.3513
41866	4	185989605	A	C	-0.2276	0.0504	0.0242	6.31e-06	rs184038883	12790	GCST90274791.csv	TRUE	reported	qRuUmt	0.00159192	20.3899
41875	5	1282319	A	C	-0.1191	0.0128	0.3326	1.34e-20	rs7726159	14733	GCST90274791.csv	TRUE	reported	qRuUmt	0.00584208	86.5655
41899	5	6289394	T	C	0.0603	0.0127	0.3741	2.05e-06	rs1379304	14286	GCST90274791.csv	TRUE	reported	qRuUmt	0.00157555	22.5406
41904	5	98492451	T	C	0.7264	0.1565	0.9968	3.46e-06	rs140837332	6941	GCST90274791.csv	TRUE	reported	qRuUmt	0.00309425	21.5376
41908	5	166945483	T	G	1.1615	0.2628	0.0016	9.88e-06	rs192866763	6941	GCST90274791.csv	TRUE	reported	qRuUmt	0.00280637	19.5282
41909	5	173168737	T	C	-0.4507	0.0996	0.988	6.04e-06	rs562104942	8911	GCST90274791.csv	TRUE	reported	qRuUmt	0.00229263	20.4719
41916	6	18758144	T	C	0.0959	0.0202	0.9089	2.06e-06	rs139721800	14715	GCST90274791.csv	TRUE	reported	qRuUmt	0.00152936	22.5359
41917	6	41985436	T	C	0.0643	0.0136	0.2577	2.27e-06	rs9381118	14285	GCST90274791.csv	TRUE	reported	qRuUmt	0.00156237	22.3503
41919	6	77907355	T	C	-0.0559	0.0117	0.4699	1.77e-06	rs6453962	14732	GCST90274791.csv	TRUE	reported	qRuUmt	0.0015471	22.8241
41974	6	91011673	T	C	0.0676	0.0128	0.3278	1.28e-07	rs1321859	14286	GCST90274791.csv	TRUE	reported	qRuUmt	0.00194857	27.8877
41976	6	155496339	A	G	0.1031	0.0232	0.0686	8.83e-06	rs11961049	14724	GCST90274791.csv	TRUE	reported	qRuUmt	0.00133947	19.7461
42015	7	3914756	A	G	-0.0749	0.0147	0.1924	3.48e-07	rs28533776	14731	GCST90274791.csv	TRUE	reported	qRuUmt	0.00175927	25.9579
42059	7	27968940	A	G	-0.4616	0.1028	0.9928	7.11e-06	rs576852178	10407	GCST90274791.csv	TRUE	reported	qRuUmt	0.00193366	20.1587
42060	7	38821992	A	C	-0.7273	0.1574	0.0055	3.82e-06	rs181319385	6663	GCST90274791.csv	TRUE	reported	qRuUmt	0.00319417	21.3446
42061	8	29348124	T	C	0.3667	0.0815	0.0086	6.81e-06	rs117040659	14286	GCST90274791.csv	TRUE	reported	qRuUmt	0.00141508	20.2416
42062	8	33918049	T	C	-0.4625	0.1043	0.9949	9.24e-06	rs529460485	10407	GCST90274791.csv	TRUE	reported	qRuUmt	0.00188586	19.6595
42063	8	51571115	T	C	0.511	0.1093	0.994	2.94e-06	rs191394915	7807	GCST90274791.csv	TRUE	reported	qRuUmt	0.00279192	21.852
42064	9	243950	T	C	0.1812	0.0386	0.026	2.68e-06	rs192857133	14727	GCST90274791.csv	TRUE	reported	qRuUmt	0.00149409	22.0335
42065	9	9191493	C	G	0.1102	0.0244	0.0668	6.29e-06	rs35977476	14725	GCST90274791.csv	TRUE	reported	qRuUmt	0.00138333	20.395
42069	9	10640144	A	G	-0.1429	0.0299	0.9571	1.76e-06	rs57191857	14734	GCST90274791.csv	TRUE	reported	qRuUmt	0.00154785	22.8383
42070	9	94348687	T	C	-0.0851	0.0186	0.1096	4.76e-06	rs12338549	14719	GCST90274791.csv	TRUE	reported	qRuUmt	0.00142016	20.9302
42073	9	129779575	T	C	0.0529	0.0116	0.4458	5.11e-06	rs62580802	14711	GCST90274791.csv	TRUE	reported	qRuUmt	0.00141169	20.7939
42077	10	64483248	A	C	-1.0658	0.2215	0.0017	1.5e-06	rs189894531	6941	GCST90274791.csv	TRUE	reported	qRuUmt	0.00332457	23.1462
42078	10	101403323	T	C	0.1483	0.0306	0.9513	1.26e-06	rs185979634	12847	GCST90274791.csv	TRUE	reported	qRuUmt	0.00182492	23.484
42085	10	103905779	A	G	-0.0662	0.0148	0.1973	7.71e-06	rs4919613	14286	GCST90274791.csv	TRUE	reported	qRuUmt	0.00139854	20.0047
42086	10	105351013	T	C	0.3529	0.076	0.9914	3.43e-06	rs74722523	11437	GCST90274791.csv	TRUE	reported	qRuUmt	0.00188168	21.5576
42107	11	62294309	T	C	-0.1519	0.0331	0.0364	4.45e-06	rs141117375	14286	GCST90274791.csv	TRUE	reported	qRuUmt	0.001472	21.0571
42108	11	70429747	C	G	0.6112	0.1381	0.0046	9.61e-06	rs148627019	6778	GCST90274791.csv	TRUE	reported	qRuUmt	0.00288154	19.5817
42157	11	108311965	A	G	-0.0772	0.0117	0.4171	4.16e-11	rs11212636	14723	GCST90274791.csv	TRUE	reported	qRuUmt	0.00294839	43.5315
42189	11	113982321	A	T	0.0588	0.0125	0.3111	2.55e-06	rs73000965	14731	GCST90274791.csv	TRUE	reported	qRuUmt	0.00149986	22.1246
42192	12	104767800	T	C	0.2431	0.0525	0.9816	3.65e-06	rs139172775	13420	GCST90274791.csv	TRUE	reported	qRuUmt	0.00159516	21.4381
42206	13	28455266	A	T	0.0821	0.0128	0.3602	1.42e-10	rs9554186	14286	GCST90274791.csv	TRUE	reported	qRuUmt	0.00287149	41.1344
42287	13	28604007	T	C	-1.1019	0.0524	0.9832	3.59e-98	rs76428106	13799	GCST90274791.csv	TRUE	reported	qRuUmt	0.031051	442.139
42432	13	74312013	A	G	-0.0653	0.0146	0.8002	7.73e-06	rs2325555	14720	GCST90274791.csv	TRUE	reported	qRuUmt	0.00135713	20.0015
42433	13	93199977	T	C	-0.5517	0.1186	0.0064	3.29e-06	rs138450147	7122	GCST90274791.csv	TRUE	reported	qRuUmt	0.00302912	21.6329
42435	13	95950210	T	G	0.1342	0.0301	0.0401	8.25e-06	rs871051	14726	GCST90274791.csv	TRUE	reported	qRuUmt	0.00134804	19.8753
42436	13	114050080	A	G	0.3862	0.087	0.0074	9.03e-06	rs183804655	14286	GCST90274791.csv	TRUE	reported	qRuUmt	0.00137745	19.7027
42444	14	51156734	A	G	0.1302	0.0266	0.9447	9.84e-07	rs72681653	14734	GCST90274791.csv	TRUE	reported	qRuUmt	0.00162343	23.9552
42445	14	87871738	T	C	-0.1487	0.0329	0.0403	6.19e-06	rs78723322	14734	GCST90274791.csv	TRUE	reported	qRuUmt	0.00138455	20.4254
42447	16	1526820	A	G	-0.1383	0.0303	0.0449	5.01e-06	rs35340580	13653	GCST90274791.csv	TRUE	reported	qRuUmt	0.00152359	20.8303
42448	16	32828754	T	C	-0.438	0.0903	0.9898	1.23e-06	rs575492898	9200	GCST90274791.csv	TRUE	reported	qRuUmt	0.0025508	23.5222
42449	16	81505008	A	G	-0.3986	0.0886	0.9923	6.83e-06	rs117111516	9982	GCST90274791.csv	TRUE	reported	qRuUmt	0.00202353	20.2358
42450	16	81591243	T	G	0.0923	0.0207	0.0938	8.24e-06	rs78154669	14721	GCST90274791.csv	TRUE	reported	qRuUmt	0.00134877	19.8794
42451	18	6272107	T	C	0.4957	0.1097	0.0112	6.22e-06	rs184453056	6778	GCST90274791.csv	TRUE	reported	qRuUmt	0.00300342	20.4125
42453	18	70532840	T	G	0.0556	0.0121	0.408	4.33e-06	rs10164255	14729	GCST90274791.csv	TRUE	reported	qRuUmt	0.00143147	21.1115
42455	19	22332298	A	G	0.0786	0.0174	0.8629	6.27e-06	rs374309	14286	GCST90274791.csv	TRUE	reported	qRuUmt	0.00142632	20.4026
42456	19	49979398	A	G	0.1179	0.022	0.0907	8.36e-08	rs17272847	13222	GCST90274791.csv	TRUE	reported	qRuUmt	0.00216742	28.7155
42460	19	56755467	A	G	-0.1863	0.0412	0.9451	6.13e-06	rs12609918	9453	GCST90274791.csv	TRUE	reported	qRuUmt	0.00215836	20.4428
42461	20	4261712	T	C	-0.4307	0.0883	0.0075	1.07e-06	rs142870956	11952	GCST90274791.csv	TRUE	reported	qRuUmt	0.00198666	23.7879
42807	20	30439298	T	G	0.0884	0.016	0.1818	3.29e-08	rs78429945	14286	GCST90274791.csv	TRUE	reported	qRuUmt	0.0021322	30.5214
42816	22	29121087	A	G	0.4354	0.0769	0.9814	1.5e-08	rs17879961	9390	GCST90274791.csv	TRUE	reported	qRuUmt	0.00340235	32.0503
42820	1	199872965	A	T	0.1128	0.0219	0.8739	2.6e-07	rs199503547	10894	GCST90274792.csv	TRUE	reported	i2DnMv	0.00242933	26.5247
42821	1	237711559	T	G	0.2909	0.0631	0.9882	4.02e-06	rs7521938	11139	GCST90274792.csv	TRUE	reported	i2DnMv	0.00190438	21.2496
42824	2	49315666	T	C	1.2095	0.2677	0.9985	6.24e-06	rs567169959	6862	GCST90274792.csv	TRUE	reported	i2DnMv	0.00296602	20.4074
42825	2	165822047	A	G	0.1022	0.0229	0.9255	8.09e-06	rs17353853	14288	GCST90274792.csv	TRUE	reported	i2DnMv	0.00139205	19.9145
42826	2	208746333	A	T	0.3366	0.0697	0.9898	1.37e-06	rs144181640	13988	GCST90274792.csv	TRUE	reported	i2DnMv	0.0016645	23.3185
42827	3	11787496	T	C	-0.2148	0.0485	0.019	9.47e-06	rs147483239	14726	GCST90274792.csv	TRUE	reported	i2DnMv	0.00133022	19.6122
42836	3	36072052	T	C	-0.0981	0.0196	0.0997	5.58e-07	rs62243355	14731	GCST90274792.csv	TRUE	reported	i2DnMv	0.00169768	25.0476
42838	4	114680240	T	G	-0.5925	0.1335	0.0053	9.07e-06	rs182958096	6942	GCST90274792.csv	TRUE	reported	i2DnMv	0.00282943	19.692
42839	4	158828537	T	C	-0.4261	0.0959	0.9922	8.86e-06	rs189246050	8322	GCST90274792.csv	TRUE	reported	i2DnMv	0.00236662	19.737
42844	5	36650063	A	G	0.5245	0.1032	0.0103	3.73e-07	rs531034304	8710	GCST90274792.csv	TRUE	reported	i2DnMv	0.00295684	25.8245
43483	5	37868088	A	G	-0.3888	0.0198	0.0906	7.56e-86	rs11740708	14710	GCST90274792.csv	TRUE	reported	i2DnMv	0.025543	385.534
43510	5	37886079	A	G	0.7244	0.0951	0.0066	2.59e-14	rs138467305	10794	GCST90274792.csv	TRUE	reported	i2DnMv	0.00534669	58.0117
43583	5	37918839	A	T	-0.1683	0.0179	0.1296	5.34e-21	rs2194229	14288	GCST90274792.csv	TRUE	reported	i2DnMv	0.00614911	88.3896
43657	5	38094871	A	T	0.0829	0.0124	0.352	2.3e-11	rs2453338	14734	GCST90274792.csv	TRUE	reported	i2DnMv	0.00302433	44.6896
43671	5	51143380	T	C	0.5382	0.1207	0.9924	8.23e-06	rs6876831	9013	GCST90274792.csv	TRUE	reported	i2DnMv	0.00220113	19.8782
43672	5	54105319	A	C	0.3497	0.0743	0.0155	2.52e-06	rs144945225	12005	GCST90274792.csv	TRUE	reported	i2DnMv	0.00184184	22.1483
43673	5	109132460	A	G	-0.2403	0.0534	0.9826	6.8e-06	rs185872031	14288	GCST90274792.csv	TRUE	reported	i2DnMv	0.00141527	20.2472
43675	6	22879441	T	C	-0.4198	0.0926	0.9926	5.8e-06	rs56124034	11439	GCST90274792.csv	TRUE	reported	i2DnMv	0.00179347	20.5488
43676	6	134688249	T	C	0.1531	0.0333	0.0371	4.27e-06	rs112594435	14721	GCST90274792.csv	TRUE	reported	i2DnMv	0.00143384	21.135
43678	7	25885425	T	C	0.4703	0.0983	0.0131	1.72e-06	rs6461888	9054	GCST90274792.csv	TRUE	reported	i2DnMv	0.00252177	22.8848
43679	8	34985123	A	G	-0.1719	0.0387	0.9717	8.92e-06	rs150807191	14725	GCST90274792.csv	TRUE	reported	i2DnMv	0.00133811	19.7274
43681	8	39851832	A	G	-0.3148	0.0639	0.986	8.37e-07	rs1362848	13801	GCST90274792.csv	TRUE	reported	i2DnMv	0.00175547	24.2664
43683	8	107706686	T	G	-0.2941	0.0616	0.0124	1.8e-06	rs540456481	10894	GCST90274792.csv	TRUE	reported	i2DnMv	0.00208801	22.7902
43688	9	5230371	C	G	0.0606	0.0129	0.3	2.63e-06	rs2093446	14288	GCST90274792.csv	TRUE	reported	i2DnMv	0.00154214	22.0651
43692	9	80485483	C	G	-0.4666	0.0923	0.9912	4.3e-07	rs572236437	8710	GCST90274792.csv	TRUE	reported	i2DnMv	0.00292547	25.5497
43694	9	94530989	A	G	0.0528	0.0119	0.4811	9.12e-06	rs9409461	14288	GCST90274792.csv	TRUE	reported	i2DnMv	0.00137596	19.684
43697	9	98815653	T	C	0.0871	0.0192	0.1091	5.72e-06	rs72743928	14288	GCST90274792.csv	TRUE	reported	i2DnMv	0.00143826	20.5766
43704	9	105182309	A	G	-0.5386	0.114	0.0046	2.31e-06	rs10124236	8911	GCST90274792.csv	TRUE	reported	i2DnMv	0.00249868	22.3165
43710	9	117088064	A	T	-0.1073	0.0236	0.0803	5.45e-06	rs10982156	14288	GCST90274792.csv	TRUE	reported	i2DnMv	0.00144469	20.6688
43712	10	17966958	T	C	-0.1315	0.0295	0.9185	8.29e-06	rs141731127	12358	GCST90274792.csv	TRUE	reported	i2DnMv	0.00160532	19.8672
43713	10	44174422	A	T	-0.3709	0.0794	0.0088	2.99e-06	rs149218438	11439	GCST90274792.csv	TRUE	reported	i2DnMv	0.00190396	21.8171
43714	10	61379709	A	G	-0.1377	0.0309	0.0386	8.34e-06	rs117195704	14723	GCST90274792.csv	TRUE	reported	i2DnMv	0.00134701	19.856
43720	10	87694408	A	C	-0.1194	0.0208	0.0859	9.45e-09	rs77671113	14725	GCST90274792.csv	TRUE	reported	i2DnMv	0.00223283	32.9475
43742	12	98629454	A	G	0.2584	0.0539	0.0148	1.63e-06	rs138691533	14731	GCST90274792.csv	TRUE	reported	i2DnMv	0.00155775	22.9799
43753	13	28147359	A	G	0.0915	0.0196	0.903	3.04e-06	rs57104839	14736	GCST90274792.csv	TRUE	reported	i2DnMv	0.00147676	21.7907
43756	13	67293674	T	C	0.1918	0.042	0.0254	4.96e-06	rs79953230	14719	GCST90274792.csv	TRUE	reported	i2DnMv	0.00141483	20.8516
43759	16	48955894	T	C	-0.1117	0.0245	0.9259	5.14e-06	rs77124379	14288	GCST90274792.csv	TRUE	reported	i2DnMv	0.00145268	20.7832
43761	17	1490782	A	G	-0.0718	0.0154	0.7373	3.13e-06	rs35740453	13224	GCST90274792.csv	TRUE	reported	i2DnMv	0.00164109	21.7341
43762	17	12160288	A	G	0.0871	0.0196	0.9042	8.84e-06	rs16945776	14731	GCST90274792.csv	TRUE	reported	i2DnMv	0.00133878	19.7454
43763	17	14221290	T	G	0.2096	0.0453	0.0231	3.71e-06	rs9303102	12935	GCST90274792.csv	TRUE	reported	i2DnMv	0.00165235	21.4052
43766	18	28861189	A	G	0.6625	0.1418	0.9956	2.98e-06	rs560356323	6942	GCST90274792.csv	TRUE	reported	i2DnMv	0.00313452	21.822
43804	19	14805280	T	C	0.0816	0.014	0.3119	5.59e-09	rs55850217	11755	GCST90274792.csv	TRUE	reported	i2DnMv	0.0028817	33.9665
43828	21	20242381	A	T	-0.3321	0.0721	0.02	4.1e-06	rs570043519	8911	GCST90274792.csv	TRUE	reported	i2DnMv	0.00237524	21.2114
43836	21	38984857	T	C	0.3727	0.0821	0.9927	5.64e-06	rs116928328	13801	GCST90274792.csv	TRUE	reported	i2DnMv	0.00149099	20.6049
43837	1	38949303	T	C	0.0992	0.0217	0.8959	4.84e-06	rs34219417	14286	GCST90274793.csv	TRUE	reported	cSBGSX	0.00146069	20.895
43838	1	83864840	T	C	-0.405	0.0832	0.9907	1.13e-06	rs138848271	10793	GCST90274793.csv	TRUE	reported	cSBGSX	0.00219063	23.691
43839	1	190171653	A	G	0.2031	0.0452	0.0214	7.01e-06	rs114581807	14734	GCST90274793.csv	TRUE	reported	cSBGSX	0.00136845	20.1876
43840	2	33851940	A	G	1.0665	0.2326	0.9979	4.54e-06	rs185397438	7842	GCST90274793.csv	TRUE	reported	cSBGSX	0.0026737	21.018
43841	2	43842712	A	G	0.1021	0.0228	0.0699	7.53e-06	rs111239033	14732	GCST90274793.csv	TRUE	reported	cSBGSX	0.00135934	20.0504
43842	2	49805524	A	G	-0.5325	0.1145	0.0085	3.31e-06	rs114541568	7842	GCST90274793.csv	TRUE	reported	cSBGSX	0.00275046	21.6231
43847	2	108946178	A	G	0.0564	0.0114	0.4434	7.52e-07	rs6709159	14734	GCST90274793.csv	TRUE	reported	cSBGSX	0.00165847	24.4731
43848	2	174255781	A	T	0.137	0.0303	0.0704	6.14e-06	rs567182839	10894	GCST90274793.csv	TRUE	reported	cSBGSX	0.00187307	20.4398
43849	2	216264677	A	G	-0.7367	0.1607	0.0039	4.55e-06	rs548342058	6742	GCST90274793.csv	TRUE	reported	cSBGSX	0.00310749	21.0097
43850	3	94299788	T	G	0.4654	0.1023	0.9905	5.38e-06	rs140032965	9049	GCST90274793.csv	TRUE	reported	cSBGSX	0.00228196	20.6921
43854	3	128064791	A	G	0.2047	0.0391	0.0276	1.65e-07	rs2737756	14718	GCST90274793.csv	TRUE	reported	cSBGSX	0.00185877	27.4046
43856	3	171934440	A	G	-0.0856	0.0179	0.1397	1.73e-06	rs7620568	12846	GCST90274793.csv	TRUE	reported	cSBGSX	0.00177706	22.8651
43857	3	172489820	C	G	0.8964	0.2003	0.9976	7.63e-06	rs546968300	6778	GCST90274793.csv	TRUE	reported	cSBGSX	0.00294618	20.0223
43889	4	3452345	A	G	0.1219	0.0131	0.328	1.34e-20	rs59950280	13222	GCST90274793.csv	TRUE	reported	cSBGSX	0.00650628	86.5763
43942	4	31819358	A	G	-0.0699	0.0152	0.6438	4.25e-06	rs183596950	11538	GCST90274793.csv	TRUE	reported	cSBGSX	0.00182954	21.1442
43943	4	153539149	T	C	-0.1177	0.026	0.0698	5.98e-06	rs80308275	14731	GCST90274793.csv	TRUE	reported	cSBGSX	0.00138922	20.4903
43944	4	173941820	A	C	-0.3854	0.0803	0.99	1.59e-06	rs115573154	11888	GCST90274793.csv	TRUE	reported	cSBGSX	0.00193394	23.0313
43946	5	175563330	T	C	0.266	0.0595	0.0183	7.8e-06	rs189111993	11382	GCST90274793.csv	TRUE	reported	cSBGSX	0.00175287	19.9826
43947	6	622484	A	G	0.4297	0.0934	0.0078	4.21e-06	rs115009171	10300	GCST90274793.csv	TRUE	reported	cSBGSX	0.00205073	21.1618
43948	6	1428955	T	C	0.4719	0.0936	0.993	4.61e-07	rs544643754	10407	GCST90274793.csv	TRUE	reported	cSBGSX	0.00243648	25.4135
43949	6	32487091	T	G	0.0993	0.0215	0.7957	3.86e-06	rs201840950	10216	GCST90274793.csv	TRUE	reported	cSBGSX	0.0020837	21.3273
43951	6	58138166	A	G	0.8312	0.1748	0.9974	1.98e-06	rs192420274	7988	GCST90274793.csv	TRUE	reported	cSBGSX	0.00282269	22.6058
43953	6	103156186	T	G	0.6344	0.1353	0.995	2.75e-06	rs139821325	6778	GCST90274793.csv	TRUE	reported	cSBGSX	0.00323313	21.9787
43954	6	146855017	A	G	-0.222	0.0501	0.0162	9.37e-06	rs73012713	14286	GCST90274793.csv	TRUE	reported	cSBGSX	0.00137253	19.6322
43956	7	13751241	A	G	-0.7288	0.1595	0.996	4.89e-06	rs533901782	7842	GCST90274793.csv	TRUE	reported	cSBGSX	0.0026553	20.873
43957	7	13995673	A	G	0.4154	0.0915	0.0089	5.63e-06	rs73679051	11239	GCST90274793.csv	TRUE	reported	cSBGSX	0.00183049	20.6069
43960	7	20837818	T	C	-0.1305	0.029	0.0506	6.8e-06	rs117566183	14716	GCST90274793.csv	TRUE	reported	cSBGSX	0.00137416	20.2472
43961	7	70400671	A	G	-0.7489	0.1377	0.0053	5.37e-08	rs185399292	7728	GCST90274793.csv	TRUE	reported	cSBGSX	0.00381288	29.5711
44022	7	81358266	C	G	-0.1545	0.0332	0.964	3.26e-06	rs5745692	14716	GCST90274793.csv	TRUE	reported	cSBGSX	0.00146944	21.6532
44025	7	81359051	T	C	-0.1943	0.0242	0.0608	9.83e-16	rs5745687	14733	GCST90274793.csv	TRUE	reported	cSBGSX	0.0043564	64.4549
44124	8	2653987	T	C	-0.0749	0.0168	0.1917	8.26e-06	rs1963492	11335	GCST90274793.csv	TRUE	reported	cSBGSX	0.0017505	19.8732
44126	8	14838630	A	T	0.4	0.0879	0.9933	5.35e-06	rs146401258	11510	GCST90274793.csv	TRUE	reported	cSBGSX	0.00179592	20.7046
44128	8	72362254	A	G	0.3666	0.0747	0.014	9.22e-07	rs113903858	11137	GCST90274793.csv	TRUE	reported	cSBGSX	0.00215793	24.0805
44129	8	95740181	T	C	-0.5098	0.1124	0.9924	5.74e-06	rs188832327	6778	GCST90274793.csv	TRUE	reported	cSBGSX	0.00302586	20.5655
44131	9	36210409	T	C	-0.2421	0.0528	0.0143	4.53e-06	rs143043565	13799	GCST90274793.csv	TRUE	reported	cSBGSX	0.00152129	21.0213
44132	9	81587090	T	C	0.2609	0.0575	0.0198	5.7e-06	rs77649749	11317	GCST90274793.csv	TRUE	reported	cSBGSX	0.0018159	20.5843
44134	9	107570130	T	C	0.0769	0.0164	0.7969	2.75e-06	rs5007364	11760	GCST90274793.csv	TRUE	reported	cSBGSX	0.00186615	21.9832
44136	10	6194833	T	G	0.6662	0.1505	0.0042	9.57e-06	rs11257004	8358	GCST90274793.csv	TRUE	reported	cSBGSX	0.00233893	19.5899
44145	10	30042437	T	C	-0.2429	0.0489	0.9809	6.79e-07	rs74130123	14734	GCST90274793.csv	TRUE	reported	cSBGSX	0.00167182	24.6705
44146	11	5185595	A	G	0.535	0.1181	0.9923	5.9e-06	rs111262774	10421	GCST90274793.csv	TRUE	reported	cSBGSX	0.00196537	20.5175
44147	11	46130450	A	G	0.6306	0.133	0.0062	2.12e-06	rs184830748	6862	GCST90274793.csv	TRUE	reported	cSBGSX	0.00326538	22.4739
44148	11	47380087	T	G	-0.0761	0.0171	0.1322	8.58e-06	rs61897389	14723	GCST90274793.csv	TRUE	reported	cSBGSX	0.00134337	19.8024
44149	11	68723964	T	C	-0.8143	0.181	0.0051	6.83e-06	rs551158608	6778	GCST90274793.csv	TRUE	reported	cSBGSX	0.00297725	20.2341
44150	11	121053321	A	G	-0.4776	0.1016	0.9921	2.59e-06	rs144337595	8450	GCST90274793.csv	TRUE	reported	cSBGSX	0.00260826	22.0922
44151	11	132697713	T	G	0.0798	0.0176	0.228	5.79e-06	rs531497211	10894	GCST90274793.csv	TRUE	reported	cSBGSX	0.00188354	20.5542
[truncated: 2,850 more rows]
