# Supplementary material for: Causal relationship between inflammatory proteins and attention deficit hyperactivity disorder: A serum-metabolites-mediated Mendelian randomization analysis
Source: Medicine (Baltimore). 2026 May 29;105(22):e48963. doi: 10.1097/MD.0000000000048963 (PMC13225583; doi:10.1097/MD.0000000000048963)
Supplement: Supplementary file 3 [file medi-105-e48963-s003.xlsx]

## Sheet: TableS4
Supplementary Table S4 MR results for the association between 91 circulating proteins and ADHD
id.exposure	id.outcome	outcome	exposure	method	nsnp	b	se	pval	lo_ci	up_ci	or	or_lci95	or_uci95
01KISA	LcgV0o	ADHD	GCST90274803.csv	MR Egger	27	-0.0988443	0.0552038	0.0854869	-0.207044	0.00935524	0.905884	0.812984	1.0094
01KISA	LcgV0o	ADHD	GCST90274803.csv	Weighted median	27	-0.0259765	0.0372237	0.485273	-0.098935	0.0469821	0.974358	0.905802	1.0481
01KISA	LcgV0o	ADHD	GCST90274803.csv	Inverse variance weighted	27	-0.00533618	0.028688	0.852439	-0.0615646	0.0508922	0.994678	0.940292	1.05221
01KISA	LcgV0o	ADHD	GCST90274803.csv	Simple mode	27	-0.0398666	0.0661686	0.55206	-0.169557	0.0898238	0.960918	0.844039	1.09398
01KISA	LcgV0o	ADHD	GCST90274803.csv	Weighted mode	27	-0.049405	0.0372893	0.196728	-0.122492	0.0236821	0.951796	0.884713	1.02396
0DIX0d	LcgV0o	ADHD	GCST90274780.csv	MR Egger	23	-0.119471	0.0819121	0.15949	-0.280019	0.0410764	0.887389	0.755769	1.04193
0DIX0d	LcgV0o	ADHD	GCST90274780.csv	Weighted median	23	-0.0657428	0.0477619	0.168676	-0.159356	0.0278705	0.936372	0.852693	1.02826
0DIX0d	LcgV0o	ADHD	GCST90274780.csv	Inverse variance weighted	23	-0.0398754	0.0327623	0.223562	-0.10409	0.0243388	0.960909	0.901145	1.02464
0DIX0d	LcgV0o	ADHD	GCST90274780.csv	Simple mode	23	-0.0873219	0.0820739	0.298894	-0.248187	0.073543	0.916382	0.780214	1.07631
0DIX0d	LcgV0o	ADHD	GCST90274780.csv	Weighted mode	23	-0.0796535	0.0727011	0.28509	-0.222148	0.0628406	0.923436	0.800797	1.06486
1eKzOf	LcgV0o	ADHD	GCST90274827.csv	MR Egger	18	-0.0465506	0.0403585	0.265675	-0.125653	0.0325521	0.954516	0.881921	1.03309
1eKzOf	LcgV0o	ADHD	GCST90274827.csv	Weighted median	18	-0.0462327	0.0304333	0.128725	-0.105882	0.0134166	0.95482	0.899531	1.01351
1eKzOf	LcgV0o	ADHD	GCST90274827.csv	Inverse variance weighted	18	-0.0237621	0.0296095	0.422256	-0.0817968	0.0342726	0.976518	0.921459	1.03487
1eKzOf	LcgV0o	ADHD	GCST90274827.csv	Simple mode	18	0.017547	0.0547416	0.752463	-0.0897464	0.12484	1.0177	0.914163	1.13297
1eKzOf	LcgV0o	ADHD	GCST90274827.csv	Weighted mode	18	-0.042286	0.0277255	0.145606	-0.0966279	0.0120559	0.958596	0.907894	1.01213
2EiZ6m	LcgV0o	ADHD	GCST90274806.csv	MR Egger	14	-0.0814733	0.104091	0.448966	-0.285491	0.122544	0.921757	0.751645	1.13037
2EiZ6m	LcgV0o	ADHD	GCST90274806.csv	Weighted median	14	-0.101194	0.0547471	0.0645461	-0.208498	0.0061104	0.903758	0.811802	1.00613
2EiZ6m	LcgV0o	ADHD	GCST90274806.csv	Inverse variance weighted	14	-0.0436967	0.0414435	0.291715	-0.124926	0.0375326	0.957244	0.882562	1.03825
2EiZ6m	LcgV0o	ADHD	GCST90274806.csv	Simple mode	14	-0.134518	0.0837544	0.132259	-0.298677	0.0296408	0.874137	0.741799	1.03008
2EiZ6m	LcgV0o	ADHD	GCST90274806.csv	Weighted mode	14	-0.128833	0.0825912	0.142793	-0.290711	0.0330463	0.879121	0.747731	1.0336
2GkrxA	LcgV0o	ADHD	GCST90274815.csv	MR Egger	8	-0.0540329	0.0949591	0.589996	-0.240153	0.132087	0.947401	0.786508	1.14121
2GkrxA	LcgV0o	ADHD	GCST90274815.csv	Weighted median	8	-0.0405602	0.0513668	0.42975	-0.141239	0.0601187	0.960251	0.868282	1.06196
2GkrxA	LcgV0o	ADHD	GCST90274815.csv	Inverse variance weighted	8	-0.00534615	0.0430749	0.901226	-0.0897729	0.0790806	0.994668	0.914139	1.08229
2GkrxA	LcgV0o	ADHD	GCST90274815.csv	Simple mode	8	-0.041691	0.0996171	0.688114	-0.23694	0.153559	0.959166	0.789038	1.16598
2GkrxA	LcgV0o	ADHD	GCST90274815.csv	Weighted mode	8	-0.0511087	0.0559984	0.391759	-0.160866	0.0586482	0.950175	0.851406	1.0604
2xPYka	LcgV0o	ADHD	GCST90274821.csv	MR Egger	19	0.0314597	0.0709789	0.663191	-0.107659	0.170578	1.03196	0.897934	1.18599
2xPYka	LcgV0o	ADHD	GCST90274821.csv	Weighted median	19	-0.0133834	0.0432318	0.756887	-0.0981178	0.071351	0.986706	0.906542	1.07396
2xPYka	LcgV0o	ADHD	GCST90274821.csv	Inverse variance weighted	19	0.0414614	0.0350779	0.237214	-0.0272914	0.110214	1.04233	0.973078	1.11652
2xPYka	LcgV0o	ADHD	GCST90274821.csv	Simple mode	19	0.0403039	0.0842718	0.638222	-0.124869	0.205477	1.04113	0.882613	1.22811
2xPYka	LcgV0o	ADHD	GCST90274821.csv	Weighted mode	19	0.0275926	0.0467518	0.562398	-0.0640409	0.119226	1.02798	0.937967	1.12662
33IsMy	LcgV0o	ADHD	GCST90274818.csv	MR Egger	25	-0.0843365	0.0714218	0.249741	-0.224323	0.0556502	0.919122	0.799057	1.05723
33IsMy	LcgV0o	ADHD	GCST90274818.csv	Weighted median	25	-0.0781627	0.0492057	0.112176	-0.174606	0.0182804	0.924814	0.839788	1.01845
33IsMy	LcgV0o	ADHD	GCST90274818.csv	Inverse variance weighted	25	-0.0066871	0.0398108	0.866605	-0.0847162	0.071342	0.993335	0.918773	1.07395
33IsMy	LcgV0o	ADHD	GCST90274818.csv	Simple mode	25	-0.0935984	0.0852786	0.283287	-0.260745	0.0735477	0.910648	0.770478	1.07632
33IsMy	LcgV0o	ADHD	GCST90274818.csv	Weighted mode	25	-0.0908264	0.0641409	0.16961	-0.216543	0.0348897	0.913176	0.805298	1.03551
4EyREF	LcgV0o	ADHD	GCST90274809.csv	MR Egger	14	0.0889181	0.110936	0.438412	-0.128517	0.306353	1.09299	0.879399	1.35846
4EyREF	LcgV0o	ADHD	GCST90274809.csv	Weighted median	14	-0.0735769	0.0628253	0.241544	-0.196714	0.0495606	0.929065	0.821425	1.05081
4EyREF	LcgV0o	ADHD	GCST90274809.csv	Inverse variance weighted	14	-0.0503858	0.0516025	0.328856	-0.151527	0.0507552	0.950863	0.859395	1.05207
4EyREF	LcgV0o	ADHD	GCST90274809.csv	Simple mode	14	-0.201066	0.139745	0.173844	-0.474965	0.0728338	0.817859	0.621907	1.07555
4EyREF	LcgV0o	ADHD	GCST90274809.csv	Weighted mode	14	-0.201066	0.133369	0.155571	-0.462469	0.0603375	0.817859	0.629727	1.06219
4ICHEq	LcgV0o	ADHD	GCST90274843.csv	MR Egger	30	0.0559123	0.041379	0.187441	-0.0251904	0.137015	1.0575	0.975124	1.14685
4ICHEq	LcgV0o	ADHD	GCST90274843.csv	Weighted median	30	0.0413318	0.0322279	0.199673	-0.0218349	0.104499	1.0422	0.978402	1.11015
4ICHEq	LcgV0o	ADHD	GCST90274843.csv	Inverse variance weighted	30	0.0344877	0.0255945	0.177831	-0.0156776	0.084653	1.03509	0.984445	1.08834
4ICHEq	LcgV0o	ADHD	GCST90274843.csv	Simple mode	30	-0.00591109	0.0639507	0.92699	-0.131254	0.119432	0.994106	0.876995	1.12686
4ICHEq	LcgV0o	ADHD	GCST90274843.csv	Weighted mode	30	0.0389883	0.0309872	0.218353	-0.0217466	0.0997233	1.03976	0.978488	1.10487
5fPQvx	LcgV0o	ADHD	GCST90274834.csv	MR Egger	15	0.0101291	0.0868453	0.908932	-0.160088	0.180346	1.01018	0.852069	1.19763
5fPQvx	LcgV0o	ADHD	GCST90274834.csv	Weighted median	15	-0.0564871	0.0601549	0.347717	-0.174391	0.0614165	0.945079	0.839969	1.06334
5fPQvx	LcgV0o	ADHD	GCST90274834.csv	Inverse variance weighted	15	-0.0486745	0.0483535	0.314108	-0.143447	0.0460983	0.952491	0.866366	1.04718
5fPQvx	LcgV0o	ADHD	GCST90274834.csv	Simple mode	15	-0.051078	0.0963013	0.604148	-0.239829	0.137673	0.950205	0.786763	1.1476
5fPQvx	LcgV0o	ADHD	GCST90274834.csv	Weighted mode	15	-0.0670728	0.0619661	0.297362	-0.188526	0.0543808	0.935127	0.828179	1.05589
6Fo9IR	LcgV0o	ADHD	GCST90274830.csv	MR Egger	22	-0.0412114	0.0688722	0.556307	-0.176201	0.0937781	0.959626	0.83845	1.09832
6Fo9IR	LcgV0o	ADHD	GCST90274830.csv	Weighted median	22	-0.042336	0.0411973	0.304119	-0.123083	0.0384107	0.958548	0.884191	1.03916
6Fo9IR	LcgV0o	ADHD	GCST90274830.csv	Inverse variance weighted	22	0.0129063	0.0325305	0.691557	-0.0508536	0.0766661	1.01299	0.950418	1.07968
6Fo9IR	LcgV0o	ADHD	GCST90274830.csv	Simple mode	22	-0.0485716	0.0689054	0.488616	-0.183626	0.086483	0.952589	0.832247	1.09033
6Fo9IR	LcgV0o	ADHD	GCST90274830.csv	Weighted mode	22	-0.0442766	0.0410321	0.292794	-0.124699	0.0361463	0.956689	0.882762	1.03681
6ML68b	LcgV0o	ADHD	GCST90274835.csv	MR Egger	25	-0.0569553	0.0825331	0.497042	-0.21872	0.10481	0.944636	0.803547	1.1105
6ML68b	LcgV0o	ADHD	GCST90274835.csv	Weighted median	25	-0.0195219	0.0435303	0.653817	-0.104841	0.0657975	0.980667	0.900467	1.06801
6ML68b	LcgV0o	ADHD	GCST90274835.csv	Inverse variance weighted	25	-0.0173758	0.0331689	0.600377	-0.0823868	0.0476352	0.982774	0.920916	1.04879
6ML68b	LcgV0o	ADHD	GCST90274835.csv	Simple mode	25	-0.0532496	0.0769477	0.495564	-0.204067	0.0975679	0.948143	0.815408	1.10249
6ML68b	LcgV0o	ADHD	GCST90274835.csv	Weighted mode	25	-0.040884	0.0500568	0.422103	-0.138995	0.0572272	0.95994	0.870232	1.0589
6mPGSq	LcgV0o	ADHD	GCST90274797.csv	MR Egger	19	-0.00639315	0.03729	0.865899	-0.0794815	0.0666952	0.993627	0.923595	1.06897
6mPGSq	LcgV0o	ADHD	GCST90274797.csv	Weighted median	19	-0.00413589	0.0257443	0.872367	-0.0545947	0.0463229	0.995873	0.946869	1.04741
6mPGSq	LcgV0o	ADHD	GCST90274797.csv	Inverse variance weighted	19	0.00746509	0.0255375	0.770043	-0.0425884	0.0575186	1.00749	0.958306	1.0592
6mPGSq	LcgV0o	ADHD	GCST90274797.csv	Simple mode	19	0.0718733	0.0951082	0.459604	-0.114539	0.258285	1.07452	0.891777	1.29471
6mPGSq	LcgV0o	ADHD	GCST90274797.csv	Weighted mode	19	-0.00100464	0.0266004	0.970289	-0.0531415	0.0511322	0.998996	0.948246	1.05246
7VZ8Iz	LcgV0o	ADHD	GCST90274833.csv	MR Egger	37	0.00354635	0.0417229	0.932747	-0.0782305	0.0853232	1.00355	0.924751	1.08907
7VZ8Iz	LcgV0o	ADHD	GCST90274833.csv	Weighted median	37	0.00234935	0.0336418	0.944325	-0.0635885	0.0682872	1.00235	0.938391	1.07067
7VZ8Iz	LcgV0o	ADHD	GCST90274833.csv	Inverse variance weighted	37	-0.0253932	0.0208771	0.223864	-0.0663124	0.015526	0.974926	0.935838	1.01565
7VZ8Iz	LcgV0o	ADHD	GCST90274833.csv	Simple mode	37	-0.0701058	0.0595989	0.247198	-0.18692	0.0467081	0.932295	0.82951	1.04782
7VZ8Iz	LcgV0o	ADHD	GCST90274833.csv	Weighted mode	37	0.0151223	0.0336771	0.656096	-0.0508848	0.0811293	1.01524	0.950388	1.08451
9tmu99	LcgV0o	ADHD	GCST90274773.csv	MR Egger	21	0.0323225	0.0817557	0.696985	-0.127919	0.192564	1.03285	0.879925	1.21235
9tmu99	LcgV0o	ADHD	GCST90274773.csv	Weighted median	21	-0.0503876	0.0460951	0.27434	-0.140734	0.0399588	0.950861	0.86872	1.04077
9tmu99	LcgV0o	ADHD	GCST90274773.csv	Inverse variance weighted	21	-0.0251734	0.030857	0.414609	-0.0856532	0.0353063	0.975141	0.917913	1.03594
9tmu99	LcgV0o	ADHD	GCST90274773.csv	Simple mode	21	-0.0515238	0.074641	0.497946	-0.19782	0.0947726	0.949781	0.820517	1.09941
9tmu99	LcgV0o	ADHD	GCST90274773.csv	Weighted mode	21	-0.0532846	0.0596418	0.382262	-0.170183	0.0636134	0.94811	0.843511	1.06568
Bjx144	LcgV0o	ADHD	GCST90274795.csv	MR Egger	21	0.189142	0.075734	0.0218578	0.0407029	0.33758	1.20821	1.04154	1.40155
Bjx144	LcgV0o	ADHD	GCST90274795.csv	Weighted median	21	-0.00556456	0.0463158	0.904369	-0.0963435	0.0852144	0.994451	0.908152	1.08895
Bjx144	LcgV0o	ADHD	GCST90274795.csv	Inverse variance weighted	21	0.0121694	0.0359357	0.734878	-0.0582646	0.0826035	1.01224	0.9434	1.08611
Bjx144	LcgV0o	ADHD	GCST90274795.csv	Simple mode	21	-0.00523873	0.0764352	0.946038	-0.155052	0.144574	0.994775	0.856371	1.15555
Bjx144	LcgV0o	ADHD	GCST90274795.csv	Weighted mode	21	-0.0133062	0.0601875	0.827273	-0.131274	0.104661	0.986782	0.876978	1.11033
bUj8j2	LcgV0o	ADHD	GCST90274775.csv	MR Egger	28	0.0472629	0.0593621	0.433137	-0.0690868	0.163613	1.0484	0.933246	1.17776
bUj8j2	LcgV0o	ADHD	GCST90274775.csv	Weighted median	28	0.00393713	0.0327238	0.904235	-0.0602016	0.0680759	1.00394	0.941575	1.07045
bUj8j2	LcgV0o	ADHD	GCST90274775.csv	Inverse variance weighted	28	-0.0363162	0.0316284	0.25088	-0.098308	0.0256755	0.964335	0.90637	1.02601
bUj8j2	LcgV0o	ADHD	GCST90274775.csv	Simple mode	28	-0.0393017	0.0711938	0.585463	-0.178841	0.100238	0.961461	0.836238	1.10543
bUj8j2	LcgV0o	ADHD	GCST90274775.csv	Weighted mode	28	0.0143424	0.031401	0.651504	-0.0472035	0.0758883	1.01445	0.953893	1.07884
bZ9DHx	LcgV0o	ADHD	GCST90274783.csv	MR Egger	16	-0.0138671	0.0406982	0.738366	-0.0936356	0.0659014	0.986229	0.910615	1.06812
bZ9DHx	LcgV0o	ADHD	GCST90274783.csv	Weighted median	16	-0.00702259	0.0240398	0.770192	-0.0541406	0.0400954	0.993002	0.947299	1.04091
bZ9DHx	LcgV0o	ADHD	GCST90274783.csv	Inverse variance weighted	16	-0.00931558	0.027151	0.731522	-0.0625316	0.0439005	0.990728	0.939383	1.04488
bZ9DHx	LcgV0o	ADHD	GCST90274783.csv	Simple mode	16	-0.143336	0.079907	0.0930271	-0.299954	0.0132816	0.866463	0.740853	1.01337
bZ9DHx	LcgV0o	ADHD	GCST90274783.csv	Weighted mode	16	-0.00930378	0.0232672	0.694891	-0.0549076	0.0363	0.990739	0.946573	1.03697
c3a7j8	LcgV0o	ADHD	GCST90274817.csv	MR Egger	20	0.0675211	0.133082	0.618058	-0.193319	0.328361	1.06985	0.824219	1.38869
c3a7j8	LcgV0o	ADHD	GCST90274817.csv	Weighted median	20	-0.0748999	0.0579791	0.196411	-0.188539	0.0387391	0.927836	0.828168	1.0395
c3a7j8	LcgV0o	ADHD	GCST90274817.csv	Inverse variance weighted	20	-0.0167381	0.0488299	0.731762	-0.112445	0.0789686	0.983401	0.893647	1.08217
c3a7j8	LcgV0o	ADHD	GCST90274817.csv	Simple mode	20	-0.107185	0.109938	0.341831	-0.322664	0.108294	0.898359	0.724217	1.11438
c3a7j8	LcgV0o	ADHD	GCST90274817.csv	Weighted mode	20	-0.109899	0.122552	0.381073	-0.350101	0.130303	0.895925	0.704617	1.13917
C999mV	LcgV0o	ADHD	GCST90274807.csv	MR Egger	15	0.0227412	0.12359	0.856848	-0.219495	0.264977	1.023	0.802924	1.3034
C999mV	LcgV0o	ADHD	GCST90274807.csv	Weighted median	15	0.0305061	0.0590829	0.605625	-0.0852963	0.146309	1.03098	0.91824	1.15755
C999mV	LcgV0o	ADHD	GCST90274807.csv	Inverse variance weighted	15	0.00219323	0.0515915	0.966091	-0.0989262	0.103313	1.0022	0.90581	1.10884
C999mV	LcgV0o	ADHD	GCST90274807.csv	Simple mode	15	0.0649228	0.0933384	0.498087	-0.11802	0.247866	1.06708	0.888678	1.28129
C999mV	LcgV0o	ADHD	GCST90274807.csv	Weighted mode	15	0.0540058	0.0845349	0.533229	-0.111683	0.219694	1.05549	0.894328	1.2457
cDaAyu	LcgV0o	ADHD	GCST90274801.csv	MR Egger	18	0.0671955	0.0895312	0.463833	-0.108286	0.242677	1.0695	0.897371	1.27466
cDaAyu	LcgV0o	ADHD	GCST90274801.csv	Weighted median	18	-0.054678	0.0511632	0.285206	-0.154958	0.0456018	0.94679	0.856451	1.04666
cDaAyu	LcgV0o	ADHD	GCST90274801.csv	Inverse variance weighted	18	-0.025427	0.0376194	0.499102	-0.099161	0.0483069	0.974894	0.905597	1.04949
cDaAyu	LcgV0o	ADHD	GCST90274801.csv	Simple mode	18	-0.0835232	0.093174	0.382546	-0.266144	0.0990978	0.91987	0.766329	1.10417
cDaAyu	LcgV0o	ADHD	GCST90274801.csv	Weighted mode	18	-0.0779294	0.0895106	0.396091	-0.25337	0.0975113	0.92503	0.776181	1.10242
CDTTIT	LcgV0o	ADHD	GCST90274840.csv	MR Egger	26	0.0101586	0.0376459	0.789585	-0.0636273	0.0839445	1.01021	0.938355	1.08757
CDTTIT	LcgV0o	ADHD	GCST90274840.csv	Weighted median	26	0.0200197	0.0214109	0.349776	-0.0219456	0.0619849	1.02022	0.978293	1.06395
CDTTIT	LcgV0o	ADHD	GCST90274840.csv	Inverse variance weighted	26	0.0353913	0.024575	0.149829	-0.0127756	0.0835583	1.03603	0.987306	1.08715
CDTTIT	LcgV0o	ADHD	GCST90274840.csv	Simple mode	26	0.0737988	0.0542987	0.186242	-0.0326268	0.180224	1.07659	0.9679	1.19749
CDTTIT	LcgV0o	ADHD	GCST90274840.csv	Weighted mode	26	0.0234776	0.0206798	0.267021	-0.0170548	0.0640099	1.02376	0.98309	1.0661
CiQD8I	LcgV0o	ADHD	GCST90274758.csv	MR Egger	12	0.033493	0.1006	0.746061	-0.163683	0.230669	1.03406	0.849011	1.25944
CiQD8I	LcgV0o	ADHD	GCST90274758.csv	Weighted median	12	-0.0312056	0.0550564	0.570854	-0.139116	0.0767048	0.969276	0.870127	1.07972
CiQD8I	LcgV0o	ADHD	GCST90274758.csv	Inverse variance weighted	12	0.0258425	0.0400683	0.518952	-0.0526914	0.104376	1.02618	0.948673	1.11002
CiQD8I	LcgV0o	ADHD	GCST90274758.csv	Simple mode	12	-0.0387976	0.0866378	0.662979	-0.208608	0.131012	0.961945	0.811714	1.13998
CiQD8I	LcgV0o	ADHD	GCST90274758.csv	Weighted mode	12	-0.04022	0.0633981	0.538787	-0.16448	0.0840403	0.960578	0.848335	1.08767
cJPzhu	LcgV0o	ADHD	GCST90274787.csv	MR Egger	22	0.116992	0.0851421	0.184622	-0.0498865	0.283871	1.12411	0.951337	1.32826
cJPzhu	LcgV0o	ADHD	GCST90274787.csv	Weighted median	22	0.0994236	0.0422561	0.0186284	0.0166018	0.182246	1.10453	1.01674	1.19991
cJPzhu	LcgV0o	ADHD	GCST90274787.csv	Inverse variance weighted	22	0.0813361	0.0305014	0.00766158	0.0215532	0.141119	1.08474	1.02179	1.15156
cJPzhu	LcgV0o	ADHD	GCST90274787.csv	Simple mode	22	-0.0102959	0.0842976	0.903951	-0.175519	0.154927	0.989757	0.839021	1.16757
cJPzhu	LcgV0o	ADHD	GCST90274787.csv	Weighted mode	22	0.110046	0.0512544	0.0436214	0.00958731	0.210504	1.11633	1.00963	1.2343
CmyqsP	LcgV0o	ADHD	GCST90274778.csv	MR Egger	21	0.0681723	0.120948	0.579586	-0.168886	0.305231	1.07055	0.844605	1.35694
CmyqsP	LcgV0o	ADHD	GCST90274778.csv	Weighted median	21	0.00867521	0.0492766	0.860254	-0.087907	0.105257	1.00871	0.915846	1.111
CmyqsP	LcgV0o	ADHD	GCST90274778.csv	Inverse variance weighted	21	0.0330407	0.0385637	0.391564	-0.042544	0.108626	1.03359	0.958348	1.11474
CmyqsP	LcgV0o	ADHD	GCST90274778.csv	Simple mode	21	0.0188371	0.0950234	0.844861	-0.167409	0.205083	1.01902	0.845854	1.22763
CmyqsP	LcgV0o	ADHD	GCST90274778.csv	Weighted mode	21	0.0139918	0.0913015	0.879738	-0.164959	0.192943	1.01409	0.847928	1.21281
cSBGSX	LcgV0o	ADHD	GCST90274793.csv	MR Egger	19	0.0841506	0.0928665	0.377523	-0.0978677	0.266169	1.08779	0.906769	1.30496
cSBGSX	LcgV0o	ADHD	GCST90274793.csv	Weighted median	19	-0.030807	0.0512928	0.548099	-0.131341	0.0697269	0.969663	0.876919	1.07222
cSBGSX	LcgV0o	ADHD	GCST90274793.csv	Inverse variance weighted	19	-0.0270508	0.0387687	0.485334	-0.103038	0.0489358	0.973312	0.902093	1.05015
cSBGSX	LcgV0o	ADHD	GCST90274793.csv	Simple mode	19	-0.0274706	0.0860217	0.753141	-0.196073	0.141132	0.972903	0.821952	1.15158
cSBGSX	LcgV0o	ADHD	GCST90274793.csv	Weighted mode	19	-0.0297578	0.0733146	0.689607	-0.173454	0.113939	0.970681	0.840755	1.12068
ea66kq	LcgV0o	ADHD	GCST90274812.csv	MR Egger	12	-0.0306229	0.263399	0.909748	-0.546884	0.485638	0.969841	0.57875	1.62521
ea66kq	LcgV0o	ADHD	GCST90274812.csv	Weighted median	12	0.059828	0.0742647	0.420471	-0.0857308	0.205387	1.06165	0.917841	1.228
ea66kq	LcgV0o	ADHD	GCST90274812.csv	Inverse variance weighted	12	0.0285013	0.0924423	0.757843	-0.152686	0.209688	1.02891	0.8584	1.23329
ea66kq	LcgV0o	ADHD	GCST90274812.csv	Simple mode	12	0.0727655	0.124807	0.571636	-0.171856	0.317387	1.07548	0.8421	1.37353
ea66kq	LcgV0o	ADHD	GCST90274812.csv	Weighted mode	12	0.0600759	0.110078	0.596126	-0.155676	0.275828	1.06192	0.855836	1.31762
ej9kAx	LcgV0o	ADHD	GCST90274790.csv	MR Egger	23	-0.00633747	0.0355549	0.860239	-0.0760251	0.0633501	0.993683	0.926793	1.0654
ej9kAx	LcgV0o	ADHD	GCST90274790.csv	Weighted median	23	-0.011006	0.0227511	0.628559	-0.0555982	0.0335862	0.989054	0.945919	1.03416
ej9kAx	LcgV0o	ADHD	GCST90274790.csv	Inverse variance weighted	23	-0.00879598	0.0245892	0.720554	-0.0569907	0.0393988	0.991243	0.944603	1.04019
ej9kAx	LcgV0o	ADHD	GCST90274790.csv	Simple mode	23	0.0650167	0.0736801	0.387091	-0.0793963	0.20943	1.06718	0.923674	1.23297
ej9kAx	LcgV0o	ADHD	GCST90274790.csv	Weighted mode	23	-0.00741511	0.0223559	0.743267	-0.0512327	0.0364025	0.992612	0.950058	1.03707
eKcOvw	LcgV0o	ADHD	GCST90274770.csv	MR Egger	22	0.0336557	0.0277607	0.239505	-0.0207552	0.0880666	1.03423	0.979459	1.09206
eKcOvw	LcgV0o	ADHD	GCST90274770.csv	Weighted median	22	0.0145887	0.022753	0.521406	-0.0300071	0.0591846	1.0147	0.970439	1.06097
eKcOvw	LcgV0o	ADHD	GCST90274770.csv	Inverse variance weighted	22	-0.0019519	0.0216666	0.928217	-0.0444184	0.0405146	0.99805	0.956554	1.04135
eKcOvw	LcgV0o	ADHD	GCST90274770.csv	Simple mode	22	0.0296761	0.0539496	0.588074	-0.076065	0.135417	1.03012	0.926756	1.14501
eKcOvw	LcgV0o	ADHD	GCST90274770.csv	Weighted mode	22	0.0146194	0.0214532	0.50303	-0.0274289	0.0566677	1.01473	0.972944	1.0583
eTyWKO	LcgV0o	ADHD	GCST90274799.csv	MR Egger	17	0.231646	0.137465	0.112649	-0.0377855	0.501077	1.26067	0.96292	1.6505
eTyWKO	LcgV0o	ADHD	GCST90274799.csv	Weighted median	17	-0.0154979	0.0539507	0.773912	-0.121241	0.0902454	0.984622	0.88582	1.09444
eTyWKO	LcgV0o	ADHD	GCST90274799.csv	Inverse variance weighted	17	-0.0473104	0.0456472	0.299998	-0.136779	0.0421581	0.953791	0.872163	1.04306
eTyWKO	LcgV0o	ADHD	GCST90274799.csv	Simple mode	17	0.0140528	0.100231	0.890248	-0.1824	0.210506	1.01415	0.833268	1.2343
eTyWKO	LcgV0o	ADHD	GCST90274799.csv	Weighted mode	17	0.0013002	0.100387	0.989826	-0.195458	0.198058	1.0013	0.822458	1.21903
FJqDmj	LcgV0o	ADHD	GCST90274828.csv	MR Egger	12	0.0473146	0.117577	0.695846	-0.183136	0.277765	1.04845	0.832655	1.32018
FJqDmj	LcgV0o	ADHD	GCST90274828.csv	Weighted median	12	0.0079211	0.0627479	0.899544	-0.115065	0.130907	1.00795	0.891308	1.13986
FJqDmj	LcgV0o	ADHD	GCST90274828.csv	Inverse variance weighted	12	0.0455017	0.0457495	0.319938	-0.0441673	0.135171	1.04655	0.956794	1.14473
FJqDmj	LcgV0o	ADHD	GCST90274828.csv	Simple mode	12	-0.000366899	0.111568	0.997435	-0.21904	0.218306	0.999633	0.80329	1.24397
FJqDmj	LcgV0o	ADHD	GCST90274828.csv	Weighted mode	12	-0.00387613	0.106064	0.971502	-0.211761	0.204009	0.996131	0.809158	1.22631
fo9gYj	LcgV0o	ADHD	GCST90274802.csv	MR Egger	23	0.0561925	0.0826393	0.503949	-0.10578	0.218165	1.0578	0.899622	1.24379
fo9gYj	LcgV0o	ADHD	GCST90274802.csv	Weighted median	23	-0.0414453	0.0486288	0.39406	-0.136758	0.0538672	0.959402	0.872181	1.05534
fo9gYj	LcgV0o	ADHD	GCST90274802.csv	Inverse variance weighted	23	0.000614878	0.0350739	0.986013	-0.0681299	0.0693597	1.00062	0.934139	1.07182
fo9gYj	LcgV0o	ADHD	GCST90274802.csv	Simple mode	23	-0.0909634	0.0904019	0.325253	-0.268151	0.0862243	0.913051	0.764792	1.09005
fo9gYj	LcgV0o	ADHD	GCST90274802.csv	Weighted mode	23	-0.0867787	0.0970697	0.381007	-0.277035	0.103478	0.91688	0.758028	1.10902
G1LxiA	LcgV0o	ADHD	GCST90274844.csv	MR Egger	33	0.0427307	0.0548955	0.442234	-0.0648644	0.150326	1.04366	0.937195	1.16221
G1LxiA	LcgV0o	ADHD	GCST90274844.csv	Weighted median	33	0.025823	0.0351748	0.462867	-0.0431196	0.0947656	1.02616	0.957797	1.0994
G1LxiA	LcgV0o	ADHD	GCST90274844.csv	Inverse variance weighted	33	0.0264767	0.0258535	0.305784	-0.024196	0.0771495	1.02683	0.976094	1.0802
G1LxiA	LcgV0o	ADHD	GCST90274844.csv	Simple mode	33	-0.0129071	0.0685656	0.851874	-0.147296	0.121482	0.987176	0.863039	1.12917
G1LxiA	LcgV0o	ADHD	GCST90274844.csv	Weighted mode	33	0.0196617	0.0458381	0.670842	-0.070181	0.109504	1.01986	0.932225	1.11573
GffzSk	LcgV0o	ADHD	GCST90274805.csv	MR Egger	16	-0.0496168	0.0614227	0.432722	-0.170005	0.0707717	0.951594	0.84366	1.07334
GffzSk	LcgV0o	ADHD	GCST90274805.csv	Weighted median	16	-0.066793	0.0439104	0.12823	-0.152857	0.0192714	0.935389	0.858252	1.01946
GffzSk	LcgV0o	ADHD	GCST90274805.csv	Inverse variance weighted	16	-0.0501715	0.0325236	0.122923	-0.113918	0.0135747	0.951066	0.892331	1.01367
GffzSk	LcgV0o	ADHD	GCST90274805.csv	Simple mode	16	-0.104872	0.0844168	0.233192	-0.270329	0.0605844	0.900439	0.763128	1.06246
GffzSk	LcgV0o	ADHD	GCST90274805.csv	Weighted mode	16	-0.097815	0.0574206	0.109101	-0.210359	0.0147295	0.906817	0.810293	1.01484
gx0saK	LcgV0o	ADHD	GCST90274771.csv	MR Egger	21	0.0997405	0.0691968	0.16575	-0.0358852	0.235366	1.10488	0.964751	1.26537
gx0saK	LcgV0o	ADHD	GCST90274771.csv	Weighted median	21	0.0354322	0.0400067	0.375802	-0.0429809	0.113845	1.03607	0.95793	1.12058
gx0saK	LcgV0o	ADHD	GCST90274771.csv	Inverse variance weighted	21	-0.0392819	0.0354769	0.268185	-0.108817	0.0302528	0.96148	0.896895	1.03072
gx0saK	LcgV0o	ADHD	GCST90274771.csv	Simple mode	21	0.00482568	0.0967238	0.960704	-0.184753	0.194404	1.00484	0.83131	1.21459
gx0saK	LcgV0o	ADHD	GCST90274771.csv	Weighted mode	21	0.0259099	0.0412103	0.536645	-0.0548623	0.106682	1.02625	0.946615	1.11258
hGz8pX	LcgV0o	ADHD	GCST90274788.csv	MR Egger	17	0.174644	0.106323	0.121262	-0.0337488	0.383037	1.19082	0.966814	1.46673
hGz8pX	LcgV0o	ADHD	GCST90274788.csv	Weighted median	17	0.022129	0.0534123	0.678651	-0.0825591	0.126817	1.02238	0.920757	1.13521
hGz8pX	LcgV0o	ADHD	GCST90274788.csv	Inverse variance weighted	17	-0.00783151	0.046373	0.86589	-0.0987227	0.0830596	0.992199	0.905994	1.08661
hGz8pX	LcgV0o	ADHD	GCST90274788.csv	Simple mode	17	0.0836574	0.0986604	0.408982	-0.109717	0.277032	1.08726	0.896088	1.31921
hGz8pX	LcgV0o	ADHD	GCST90274788.csv	Weighted mode	17	0.0505397	0.0648202	0.446954	-0.0765079	0.177587	1.05184	0.926346	1.19433
HnB9jd	LcgV0o	ADHD	GCST90274764.csv	MR Egger	21	0.0373769	0.0710382	0.60487	-0.101858	0.176612	1.03808	0.903158	1.19317
HnB9jd	LcgV0o	ADHD	GCST90274764.csv	Weighted median	21	0.0343987	0.0430452	0.424216	-0.04997	0.118767	1.035	0.951258	1.12611
HnB9jd	LcgV0o	ADHD	GCST90274764.csv	Inverse variance weighted	21	0.0779676	0.0340055	0.0218599	0.0113168	0.144618	1.08109	1.01138	1.1556
HnB9jd	LcgV0o	ADHD	GCST90274764.csv	Simple mode	21	0.0168667	0.0760513	0.826733	-0.132194	0.165927	1.01701	0.876171	1.18049
HnB9jd	LcgV0o	ADHD	GCST90274764.csv	Weighted mode	21	0.0220546	0.0488259	0.656345	-0.0736441	0.117753	1.0223	0.929002	1.12497
HQzRCu	LcgV0o	ADHD	GCST90274800.csv	MR Egger	14	-0.00804415	0.0335743	0.81469	-0.0738498	0.0577615	0.991988	0.928811	1.05946
HQzRCu	LcgV0o	ADHD	GCST90274800.csv	Weighted median	14	-0.0308044	0.0241432	0.201989	-0.0781251	0.0165163	0.969665	0.924849	1.01665
HQzRCu	LcgV0o	ADHD	GCST90274800.csv	Inverse variance weighted	14	-0.0291841	0.0206645	0.157866	-0.0696865	0.0113182	0.971238	0.932686	1.01138
HQzRCu	LcgV0o	ADHD	GCST90274800.csv	Simple mode	14	-0.0702838	0.0686606	0.324677	-0.204859	0.064291	0.932129	0.814763	1.0664
HQzRCu	LcgV0o	ADHD	GCST90274800.csv	Weighted mode	14	-0.030247	0.0233634	0.21797	-0.0760393	0.0155453	0.970206	0.92678	1.01567
hsjfUH	LcgV0o	ADHD	GCST90274810.csv	MR Egger	9	0.151883	0.145057	0.329872	-0.132428	0.436194	1.16402	0.875966	1.54681
hsjfUH	LcgV0o	ADHD	GCST90274810.csv	Weighted median	9	-0.0759297	0.071455	0.287953	-0.215982	0.0641221	0.926881	0.80575	1.06622
hsjfUH	LcgV0o	ADHD	GCST90274810.csv	Inverse variance weighted	9	-0.0777253	0.0687117	0.257979	-0.2124	0.0569495	0.925219	0.808641	1.0586
hsjfUH	LcgV0o	ADHD	GCST90274810.csv	Simple mode	9	-0.190904	0.130375	0.181279	-0.446439	0.0646313	0.826212	0.639903	1.06677
hsjfUH	LcgV0o	ADHD	GCST90274810.csv	Weighted mode	9	-0.130136	0.14777	0.404179	-0.419765	0.159493	0.877976	0.657201	1.17292
hWN4V4	LcgV0o	ADHD	GCST90274782.csv	MR Egger	16	0.0354467	0.0512898	0.500798	-0.0650813	0.135975	1.03608	0.936991	1.14565
hWN4V4	LcgV0o	ADHD	GCST90274782.csv	Weighted median	16	0.0226249	0.0260969	0.385966	-0.0285251	0.0737748	1.02288	0.971878	1.07656
hWN4V4	LcgV0o	ADHD	GCST90274782.csv	Inverse variance weighted	16	-0.0094701	0.0365594	0.79561	-0.0811265	0.0621863	0.990575	0.922077	1.06416
hWN4V4	LcgV0o	ADHD	GCST90274782.csv	Simple mode	16	-0.0561547	0.0826663	0.507299	-0.218181	0.105871	0.945393	0.80398	1.11168
hWN4V4	LcgV0o	ADHD	GCST90274782.csv	Weighted mode	16	0.0140203	0.0264952	0.604435	-0.0379104	0.065951	1.01412	0.962799	1.06817
i2DnMv	LcgV0o	ADHD	GCST90274792.csv	MR Egger	15	0.107663	0.0601689	0.0968689	-0.0102677	0.225594	1.11367	0.989785	1.25307
i2DnMv	LcgV0o	ADHD	GCST90274792.csv	Weighted median	15	0.0687088	0.0384207	0.073723	-0.00659574	0.144013	1.07112	0.993426	1.1549
i2DnMv	LcgV0o	ADHD	GCST90274792.csv	Inverse variance weighted	15	0.0687651	0.0348994	0.0487945	0.000362346	0.137168	1.07118	1.00036	1.14702
i2DnMv	LcgV0o	ADHD	GCST90274792.csv	Simple mode	15	0.190964	0.0898249	0.0517807	0.0149075	0.367021	1.21042	1.01502	1.44343
i2DnMv	LcgV0o	ADHD	GCST90274792.csv	Weighted mode	15	0.0819793	0.041756	0.0697928	0.000137451	0.163821	1.08543	1.00014	1.178
idrd4N	LcgV0o	ADHD	GCST90274848.csv	MR Egger	25	-0.0590291	0.0367424	0.121793	-0.131044	0.012986	0.942679	0.877179	1.01307
idrd4N	LcgV0o	ADHD	GCST90274848.csv	Weighted median	25	-0.0357922	0.0215408	0.0965934	-0.0780122	0.00642783	0.964841	0.924953	1.00645
idrd4N	LcgV0o	ADHD	GCST90274848.csv	Inverse variance weighted	25	-0.0163737	0.0250632	0.513565	-0.0654976	0.0327502	0.98376	0.936601	1.03329
idrd4N	LcgV0o	ADHD	GCST90274848.csv	Simple mode	25	0.0520596	0.0876693	0.55819	-0.119772	0.223892	1.05344	0.887122	1.25094
idrd4N	LcgV0o	ADHD	GCST90274848.csv	Weighted mode	25	-0.0324388	0.0225722	0.163595	-0.0766802	0.0118026	0.968082	0.926186	1.01187
iyveKU	LcgV0o	ADHD	GCST90274826.csv	MR Egger	23	0.076956	0.0719087	0.29668	-0.063985	0.217897	1.07999	0.938019	1.24346
iyveKU	LcgV0o	ADHD	GCST90274826.csv	Weighted median	23	0.0033525	0.0463978	0.942399	-0.0875872	0.0942922	1.00336	0.916139	1.09888
iyveKU	LcgV0o	ADHD	GCST90274826.csv	Inverse variance weighted	23	0.0472522	0.0360338	0.189747	-0.0233741	0.117878	1.04839	0.976897	1.12511
iyveKU	LcgV0o	ADHD	GCST90274826.csv	Simple mode	23	-0.0682988	0.106441	0.527725	-0.276923	0.140326	0.933981	0.758113	1.15065
iyveKU	LcgV0o	ADHD	GCST90274826.csv	Weighted mode	23	-0.0171417	0.0670985	0.800732	-0.148655	0.114371	0.983004	0.861867	1.12117
J912He	LcgV0o	ADHD	GCST90274794.csv	MR Egger	11	0.163745	0.131921	0.245894	-0.0948193	0.422309	1.17791	0.909537	1.52548
J912He	LcgV0o	ADHD	GCST90274794.csv	Weighted median	11	0.0108084	0.0714914	0.87983	-0.129315	0.150932	1.01087	0.878697	1.16292
J912He	LcgV0o	ADHD	GCST90274794.csv	Inverse variance weighted	11	0.0320096	0.0544207	0.556405	-0.0746548	0.138674	1.03253	0.928064	1.14875
J912He	LcgV0o	ADHD	GCST90274794.csv	Simple mode	11	-0.101859	0.128129	0.445088	-0.352993	0.149274	0.903157	0.702582	1.16099
J912He	LcgV0o	ADHD	GCST90274794.csv	Weighted mode	11	-0.101859	0.126766	0.440355	-0.35032	0.146602	0.903157	0.704463	1.15789
jGd12h	LcgV0o	ADHD	GCST90274824.csv	MR Egger	20	0.0850247	0.0493051	0.101755	-0.0116134	0.181663	1.08874	0.988454	1.19921
jGd12h	LcgV0o	ADHD	GCST90274824.csv	Weighted median	20	0.043307	0.0360105	0.229123	-0.0272735	0.113888	1.04426	0.973095	1.12063
jGd12h	LcgV0o	ADHD	GCST90274824.csv	Inverse variance weighted	20	0.0416099	0.0247814	0.0931368	-0.00696162	0.0901813	1.04249	0.993063	1.09437
jGd12h	LcgV0o	ADHD	GCST90274824.csv	Simple mode	20	0.00813772	0.0687885	0.907071	-0.126688	0.142963	1.00817	0.881009	1.15369
jGd12h	LcgV0o	ADHD	GCST90274824.csv	Weighted mode	20	0.0713616	0.0404339	0.0936506	-0.00788888	0.150612	1.07397	0.992142	1.16255
jnVC4a	LcgV0o	ADHD	GCST90274823.csv	MR Egger	18	0.151783	0.0733927	0.055196	0.0079329	0.295632	1.16391	1.00796	1.34398
jnVC4a	LcgV0o	ADHD	GCST90274823.csv	Weighted median	18	0.0224525	0.043031	0.601827	-0.0618883	0.106793	1.02271	0.939988	1.1127
jnVC4a	LcgV0o	ADHD	GCST90274823.csv	Inverse variance weighted	18	-0.0223137	0.0360187	0.535585	-0.0929104	0.048283	0.977933	0.911275	1.04947
jnVC4a	LcgV0o	ADHD	GCST90274823.csv	Simple mode	18	-0.0235337	0.0756251	0.759441	-0.171759	0.124692	0.976741	0.842182	1.1328
jnVC4a	LcgV0o	ADHD	GCST90274823.csv	Weighted mode	18	0.0122078	0.0513191	0.814817	-0.0883776	0.112793	1.01228	0.915415	1.1194
JRrFne	LcgV0o	ADHD	GCST90274765.csv	MR Egger	26	-0.0818277	0.0494556	0.111033	-0.178761	0.0151053	0.921431	0.836306	1.01522
JRrFne	LcgV0o	ADHD	GCST90274765.csv	Weighted median	26	-0.0283928	0.0426454	0.505546	-0.111978	0.0551921	0.972006	0.894064	1.05674
JRrFne	LcgV0o	ADHD	GCST90274765.csv	Inverse variance weighted	26	0.00459689	0.0299213	0.8779	-0.0540489	0.0632427	1.00461	0.947386	1.06529
JRrFne	LcgV0o	ADHD	GCST90274765.csv	Simple mode	26	-0.0293027	0.0887764	0.744095	-0.203305	0.144699	0.971122	0.81603	1.15569
JRrFne	LcgV0o	ADHD	GCST90274765.csv	Weighted mode	26	-0.0603801	0.0458561	0.199872	-0.150258	0.0294978	0.941407	0.860486	1.02994
JZPKIB	LcgV0o	ADHD	GCST90274814.csv	MR Egger	16	-0.0502441	0.117245	0.674778	-0.280044	0.179555	0.950997	0.755751	1.19669
JZPKIB	LcgV0o	ADHD	GCST90274814.csv	Weighted median	16	-0.00651832	0.0550922	0.905817	-0.114499	0.101462	0.993503	0.891813	1.10679
JZPKIB	LcgV0o	ADHD	GCST90274814.csv	Inverse variance weighted	16	-0.000514764	0.0395079	0.989604	-0.0779503	0.0769208	0.999485	0.92501	1.07996
JZPKIB	LcgV0o	ADHD	GCST90274814.csv	Simple mode	16	-0.0151937	0.0926906	0.871983	-0.196867	0.16648	0.984921	0.8213	1.18114
JZPKIB	LcgV0o	ADHD	GCST90274814.csv	Weighted mode	16	-0.0151937	0.0920625	0.871118	-0.195636	0.165249	0.984921	0.822311	1.17969
K7v4zU	LcgV0o	ADHD	GCST90274785.csv	MR Egger	23	0.143669	0.0891464	0.121976	-0.0310578	0.318396	1.1545	0.96942	1.37492
K7v4zU	LcgV0o	ADHD	GCST90274785.csv	Weighted median	23	0.0635176	0.0394586	0.107457	-0.0138211	0.140856	1.06558	0.986274	1.15126
K7v4zU	LcgV0o	ADHD	GCST90274785.csv	Inverse variance weighted	23	0.0176502	0.0437781	0.68682	-0.0681549	0.103455	1.01781	0.934116	1.109
K7v4zU	LcgV0o	ADHD	GCST90274785.csv	Simple mode	23	0.0407383	0.072706	0.580926	-0.101765	0.183242	1.04158	0.903241	1.20111
K7v4zU	LcgV0o	ADHD	GCST90274785.csv	Weighted mode	23	0.0677303	0.0420931	0.121861	-0.0147722	0.150233	1.07008	0.985336	1.1621
K8H6JS	LcgV0o	ADHD	GCST90274779.csv	MR Egger	17	-0.0846048	0.044816	0.0785502	-0.172444	0.00323469	0.918875	0.841605	1.00324
K8H6JS	LcgV0o	ADHD	GCST90274779.csv	Weighted median	17	-0.0387775	0.0349176	0.266766	-0.107216	0.0296611	0.961965	0.898332	1.03011
K8H6JS	LcgV0o	ADHD	GCST90274779.csv	Inverse variance weighted	17	-0.00404014	0.0283541	0.886694	-0.0596143	0.051534	0.995968	0.942128	1.05288
K8H6JS	LcgV0o	ADHD	GCST90274779.csv	Simple mode	17	0.00105074	0.0828644	0.99004	-0.161363	0.163465	1.00105	0.850983	1.17758
K8H6JS	LcgV0o	ADHD	GCST90274779.csv	Weighted mode	17	-0.0395304	0.0355897	0.2831	-0.109286	0.0302254	0.961241	0.896474	1.03069
khGrLR	LcgV0o	ADHD	GCST90274816.csv	MR Egger	14	-0.167048	0.114092	0.168854	-0.390669	0.0565734	0.846159	0.676604	1.0582
khGrLR	LcgV0o	ADHD	GCST90274816.csv	Weighted median	14	0.0284924	0.0670212	0.670746	-0.102869	0.159854	1.0289	0.902245	1.17334
khGrLR	LcgV0o	ADHD	GCST90274816.csv	Inverse variance weighted	14	-0.0184514	0.0462052	0.689646	-0.109013	0.0721108	0.981718	0.896718	1.07477
khGrLR	LcgV0o	ADHD	GCST90274816.csv	Simple mode	14	0.0472641	0.114948	0.68764	-0.178034	0.272562	1.0484	0.836914	1.31333
khGrLR	LcgV0o	ADHD	GCST90274816.csv	Weighted mode	14	0.0448116	0.114668	0.702278	-0.179937	0.26956	1.04583	0.835323	1.30939
LC7EVn	LcgV0o	ADHD	GCST90274839.csv	MR Egger	17	-0.0612993	0.107522	0.577042	-0.272041	0.149443	0.940542	0.761823	1.16119
LC7EVn	LcgV0o	ADHD	GCST90274839.csv	Weighted median	17	0.0968375	0.0551668	0.079198	-0.0112894	0.204964	1.10168	0.988774	1.22748
LC7EVn	LcgV0o	ADHD	GCST90274839.csv	Inverse variance weighted	17	0.0601911	0.0424139	0.15586	-0.0229402	0.143322	1.06204	0.977321	1.1541
LC7EVn	LcgV0o	ADHD	GCST90274839.csv	Simple mode	17	0.105003	0.102147	0.319261	-0.0952055	0.305211	1.11071	0.909186	1.35691
LC7EVn	LcgV0o	ADHD	GCST90274839.csv	Weighted mode	17	0.111525	0.105301	0.305279	-0.0948653	0.317916	1.11798	0.909495	1.37426
lXG1GW	LcgV0o	ADHD	GCST90274759.csv	MR Egger	13	-0.0435656	0.0242267	0.0996065	-0.09105	0.0039187	0.95737	0.912972	1.00393
lXG1GW	LcgV0o	ADHD	GCST90274759.csv	Weighted median	13	-0.0431836	0.0250593	0.0848418	-0.0922998	0.00593257	0.957735	0.911832	1.00595
lXG1GW	LcgV0o	ADHD	GCST90274759.csv	Inverse variance weighted	13	-0.0330177	0.0201551	0.101384	-0.0725217	0.00648633	0.967521	0.930046	1.00651
lXG1GW	LcgV0o	ADHD	GCST90274759.csv	Simple mode	13	-0.0761194	0.0581508	0.215047	-0.190095	0.0378561	0.926706	0.826881	1.03858
lXG1GW	LcgV0o	ADHD	GCST90274759.csv	Weighted mode	13	-0.0456214	0.021806	0.0583525	-0.0883611	-0.00288163	0.955404	0.91543	0.997123
MGwBNN	LcgV0o	ADHD	GCST90274760.csv	MR Egger	19	-0.15283	0.125388	0.239541	-0.39859	0.0929298	0.858275	0.671266	1.09738
MGwBNN	LcgV0o	ADHD	GCST90274760.csv	Weighted median	19	-0.0361681	0.0533211	0.497577	-0.140677	0.0683412	0.964478	0.86877	1.07073
MGwBNN	LcgV0o	ADHD	GCST90274760.csv	Inverse variance weighted	19	-0.00424358	0.04742	0.928693	-0.0971869	0.0886997	0.995765	0.907386	1.09275
MGwBNN	LcgV0o	ADHD	GCST90274760.csv	Simple mode	19	-0.0587025	0.103891	0.579023	-0.262329	0.144924	0.942987	0.769258	1.15595
MGwBNN	LcgV0o	ADHD	GCST90274760.csv	Weighted mode	19	-0.0780424	0.0977443	0.435027	-0.269621	0.113536	0.924925	0.763669	1.12023
MWpduH	LcgV0o	ADHD	GCST90274768.csv	MR Egger	23	0.0191935	0.0246641	0.445133	-0.0291481	0.0675352	1.01938	0.971273	1.06987
MWpduH	LcgV0o	ADHD	GCST90274768.csv	Weighted median	23	-0.000739949	0.0184953	0.968087	-0.0369908	0.0355109	0.99926	0.963685	1.03615
MWpduH	LcgV0o	ADHD	GCST90274768.csv	Inverse variance weighted	23	0.00165152	0.0191419	0.931246	-0.0358665	0.0391696	1.00165	0.964769	1.03995
MWpduH	LcgV0o	ADHD	GCST90274768.csv	Simple mode	23	-0.00464035	0.0552608	0.933838	-0.112952	0.103671	0.99537	0.893194	1.10924
MWpduH	LcgV0o	ADHD	GCST90274768.csv	Weighted mode	23	0.00369208	0.0180733	0.840009	-0.0317315	0.0391157	1.0037	0.968767	1.03989
ngB1J9	LcgV0o	ADHD	GCST90274837.csv	MR Egger	14	0.0800064	0.155487	0.616211	-0.224749	0.384761	1.08329	0.798717	1.46926
ngB1J9	LcgV0o	ADHD	GCST90274837.csv	Weighted median	14	0.00814669	0.071201	0.908906	-0.131407	0.147701	1.00818	0.876861	1.15917
ngB1J9	LcgV0o	ADHD	GCST90274837.csv	Inverse variance weighted	14	0.00980835	0.0640943	0.878375	-0.115817	0.135433	1.00986	0.890639	1.14503
ngB1J9	LcgV0o	ADHD	GCST90274837.csv	Simple mode	14	0.0274555	0.135537	0.842608	-0.238196	0.293107	1.02784	0.788048	1.34059
ngB1J9	LcgV0o	ADHD	GCST90274837.csv	Weighted mode	14	0.00896965	0.131748	0.946756	-0.249256	0.267195	1.00901	0.779381	1.3063
NJBd3y	LcgV0o	ADHD	GCST90274822.csv	MR Egger	25	-0.00488839	0.0188518	0.797706	-0.0418379	0.0320612	0.995124	0.959025	1.03258
NJBd3y	LcgV0o	ADHD	GCST90274822.csv	Weighted median	25	-0.00548811	0.0133149	0.68021	-0.0315854	0.0206092	0.994527	0.968908	1.02082
NJBd3y	LcgV0o	ADHD	GCST90274822.csv	Inverse variance weighted	25	0.000128324	0.0154167	0.993359	-0.0300884	0.030345	1.00013	0.97036	1.03081
NJBd3y	LcgV0o	ADHD	GCST90274822.csv	Simple mode	25	-0.0187316	0.0917116	0.839884	-0.198486	0.161023	0.981443	0.819971	1.17471
NJBd3y	LcgV0o	ADHD	GCST90274822.csv	Weighted mode	25	-0.00575682	0.0136508	0.676982	-0.0325123	0.0209987	0.99426	0.968011	1.02122
Np4AwQ	LcgV0o	ADHD	GCST90274820.csv	MR Egger	18	0.00244021	0.0516182	0.96288	-0.0987315	0.103612	1.00244	0.905986	1.10917
Np4AwQ	LcgV0o	ADHD	GCST90274820.csv	Weighted median	18	0.00253428	0.0389687	0.948147	-0.0738443	0.0789129	1.00254	0.928816	1.08211
Np4AwQ	LcgV0o	ADHD	GCST90274820.csv	Inverse variance weighted	18	-0.0174694	0.0282963	0.536989	-0.0729301	0.0379913	0.982682	0.929666	1.03872
Np4AwQ	LcgV0o	ADHD	GCST90274820.csv	Simple mode	18	0.0162632	0.0746499	0.830132	-0.130051	0.162577	1.0164	0.878051	1.17654
Np4AwQ	LcgV0o	ADHD	GCST90274820.csv	Weighted mode	18	0.00525028	0.0381829	0.892248	-0.0695881	0.0800887	1.00526	0.932778	1.08338
O1DNoT	LcgV0o	ADHD	GCST90274819.csv	MR Egger	20	0.13845	0.0748612	0.0808865	-0.00827748	0.285178	1.14849	0.991757	1.33
O1DNoT	LcgV0o	ADHD	GCST90274819.csv	Weighted median	20	0.056767	0.0461197	0.218374	-0.0336276	0.147162	1.05841	0.966932	1.15854
O1DNoT	LcgV0o	ADHD	GCST90274819.csv	Inverse variance weighted	20	0.0702165	0.0353125	0.0467638	0.00100405	0.139429	1.07274	1.001	1.14962
O1DNoT	LcgV0o	ADHD	GCST90274819.csv	Simple mode	20	0.0427719	0.0814781	0.605691	-0.116925	0.202469	1.0437	0.889652	1.22442
O1DNoT	LcgV0o	ADHD	GCST90274819.csv	Weighted mode	20	0.0400509	0.0823317	0.632207	-0.121319	0.201421	1.04086	0.885751	1.22314
O96SCy	LcgV0o	ADHD	GCST90274769.csv	MR Egger	24	0.135704	0.0894696	0.143566	-0.0396566	0.311064	1.14534	0.961119	1.36488
O96SCy	LcgV0o	ADHD	GCST90274769.csv	Weighted median	24	-0.0013932	0.053352	0.979167	-0.105963	0.103177	0.998608	0.899458	1.10869
O96SCy	LcgV0o	ADHD	GCST90274769.csv	Inverse variance weighted	24	0.0264666	0.0398732	0.506839	-0.0516849	0.104618	1.02682	0.949628	1.11029
O96SCy	LcgV0o	ADHD	GCST90274769.csv	Simple mode	24	0.00978876	0.109034	0.929241	-0.203917	0.223495	1.00984	0.81553	1.25044
O96SCy	LcgV0o	ADHD	GCST90274769.csv	Weighted mode	24	0.0045851	0.0989931	0.963457	-0.189441	0.198611	1.0046	0.827421	1.21971
ojxPcq	LcgV0o	ADHD	GCST90274808.csv	MR Egger	10	-0.129864	0.154797	0.425865	-0.433267	0.173539	0.878215	0.648387	1.18951
ojxPcq	LcgV0o	ADHD	GCST90274808.csv	Weighted median	10	0.0219387	0.0709683	0.757219	-0.117159	0.161037	1.02218	0.889444	1.17473
ojxPcq	LcgV0o	ADHD	GCST90274808.csv	Inverse variance weighted	10	-0.00804455	0.0582203	0.890103	-0.122156	0.106067	0.991988	0.88501	1.1119
ojxPcq	LcgV0o	ADHD	GCST90274808.csv	Simple mode	10	0.146363	0.139969	0.322978	-0.127976	0.420702	1.15762	0.879875	1.52303
ojxPcq	LcgV0o	ADHD	GCST90274808.csv	Weighted mode	10	0.137474	0.132513	0.326598	-0.122251	0.397199	1.14737	0.884927	1.48765
OOBkAM	LcgV0o	ADHD	GCST90274813.csv	MR Egger	18	-0.00660344	0.0825871	0.937263	-0.168474	0.155267	0.993418	0.844953	1.16797
OOBkAM	LcgV0o	ADHD	GCST90274813.csv	Weighted median	18	-0.0359141	0.0491298	0.464776	-0.132209	0.0603803	0.964723	0.876158	1.06224
OOBkAM	LcgV0o	ADHD	GCST90274813.csv	Inverse variance weighted	18	-0.0303249	0.0358495	0.397612	-0.10059	0.0399401	0.97013	0.904304	1.04075
OOBkAM	LcgV0o	ADHD	GCST90274813.csv	Simple mode	18	-0.0612733	0.0853045	0.482335	-0.22847	0.105924	0.940566	0.79575	1.11174
OOBkAM	LcgV0o	ADHD	GCST90274813.csv	Weighted mode	18	-0.0662984	0.0909489	0.475948	-0.244558	0.111962	0.935852	0.78305	1.11847
p3wSIV	LcgV0o	ADHD	GCST90274786.csv	MR Egger	15	0.0173346	0.126886	0.893428	-0.231361	0.26603	1.01749	0.793453	1.30477
p3wSIV	LcgV0o	ADHD	GCST90274786.csv	Weighted median	15	-0.0210175	0.0575768	0.715086	-0.133868	0.091833	0.979202	0.874706	1.09618
p3wSIV	LcgV0o	ADHD	GCST90274786.csv	Inverse variance weighted	15	0.0610445	0.0563422	0.278605	-0.0493862	0.171475	1.06295	0.951813	1.18705
p3wSIV	LcgV0o	ADHD	GCST90274786.csv	Simple mode	15	0.0652046	0.115472	0.581229	-0.161121	0.29153	1.06738	0.851189	1.33847
p3wSIV	LcgV0o	ADHD	GCST90274786.csv	Weighted mode	15	-0.0347573	0.0564764	0.548144	-0.145451	0.0759363	0.96584	0.864632	1.07889
pnpyH3	LcgV0o	ADHD	GCST90274763.csv	MR Egger	17	-0.0402467	0.0832589	0.635797	-0.203434	0.122941	0.960552	0.815924	1.13082
pnpyH3	LcgV0o	ADHD	GCST90274763.csv	Weighted median	17	-0.0552381	0.0521981	0.289946	-0.157546	0.0470702	0.94626	0.854237	1.0482
pnpyH3	LcgV0o	ADHD	GCST90274763.csv	Inverse variance weighted	17	-0.0233524	0.0374243	0.532635	-0.0967041	0.0499993	0.976918	0.907825	1.05127
pnpyH3	LcgV0o	ADHD	GCST90274763.csv	Simple mode	17	-0.0322189	0.0874231	0.717302	-0.203568	0.13913	0.968295	0.815815	1.14927
pnpyH3	LcgV0o	ADHD	GCST90274763.csv	Weighted mode	17	-0.0645969	0.0597102	0.29536	-0.181629	0.0524351	0.937445	0.833911	1.05383
Py4zbM	LcgV0o	ADHD	GCST90274845.csv	MR Egger	13	-0.0609791	0.124355	0.633512	-0.304715	0.182757	0.940843	0.737334	1.20052
Py4zbM	LcgV0o	ADHD	GCST90274845.csv	Weighted median	13	-0.0901488	0.0607375	0.137746	-0.209194	0.0288967	0.913795	0.811238	1.02932
Py4zbM	LcgV0o	ADHD	GCST90274845.csv	Inverse variance weighted	13	-0.0717197	0.0450498	0.111383	-0.160017	0.0165779	0.930792	0.852129	1.01672
Py4zbM	LcgV0o	ADHD	GCST90274845.csv	Simple mode	13	-0.190448	0.113846	0.120204	-0.413586	0.0326909	0.826589	0.661274	1.03323
Py4zbM	LcgV0o	ADHD	GCST90274845.csv	Weighted mode	13	-0.166898	0.113086	0.165737	-0.388547	0.054751	0.846286	0.678042	1.05628
Qo3FGt	LcgV0o	ADHD	GCST90274761.csv	MR Egger	12	-0.0503034	0.132474	0.712091	-0.309953	0.209346	0.950941	0.733482	1.23287
Qo3FGt	LcgV0o	ADHD	GCST90274761.csv	Weighted median	12	0.0300459	0.0650891	0.64436	-0.0975288	0.157621	1.0305	0.907076	1.17072
Qo3FGt	LcgV0o	ADHD	GCST90274761.csv	Inverse variance weighted	12	0.00778391	0.0532535	0.883789	-0.096593	0.112161	1.00781	0.907925	1.11869
Qo3FGt	LcgV0o	ADHD	GCST90274761.csv	Simple mode	12	0.112702	0.120912	0.371293	-0.124286	0.349689	1.1193	0.883128	1.41863
Qo3FGt	LcgV0o	ADHD	GCST90274761.csv	Weighted mode	12	0.121677	0.111869	0.299999	-0.0975868	0.34094	1.12939	0.907024	1.40627
qRuUmt	LcgV0o	ADHD	GCST90274791.csv	MR Egger	33	0.103971	0.0819287	0.213872	-0.0566094	0.264551	1.10957	0.944963	1.30285
qRuUmt	LcgV0o	ADHD	GCST90274791.csv	Weighted median	33	-0.0361558	0.0395899	0.361107	-0.113752	0.0414404	0.96449	0.892479	1.04231
qRuUmt	LcgV0o	ADHD	GCST90274791.csv	Inverse variance weighted	33	-0.0158815	0.0274426	0.562779	-0.069669	0.037906	0.984244	0.932702	1.03863
qRuUmt	LcgV0o	ADHD	GCST90274791.csv	Simple mode	33	0.0553842	0.0765602	0.474685	-0.0946738	0.205442	1.05695	0.90967	1.22807
qRuUmt	LcgV0o	ADHD	GCST90274791.csv	Weighted mode	33	-0.0346244	0.0680396	0.614323	-0.167982	0.0987331	0.965968	0.845369	1.10377
rET9wC	LcgV0o	ADHD	GCST90274847.csv	MR Egger	33	-0.0295822	0.0573062	0.609369	-0.141902	0.0827379	0.970851	0.867706	1.08626
rET9wC	LcgV0o	ADHD	GCST90274847.csv	Weighted median	33	-0.0329808	0.0416485	0.428428	-0.114612	0.0486503	0.967557	0.891712	1.04985
rET9wC	LcgV0o	ADHD	GCST90274847.csv	Inverse variance weighted	33	-0.0598045	0.0275607	0.0300127	-0.113823	-0.00578561	0.941949	0.892416	0.994231
rET9wC	LcgV0o	ADHD	GCST90274847.csv	Simple mode	33	-0.0444318	0.0725029	0.544321	-0.186537	0.0976738	0.956541	0.829828	1.1026
rET9wC	LcgV0o	ADHD	GCST90274847.csv	Weighted mode	33	-0.0330706	0.0466505	0.483519	-0.124506	0.0583644	0.96747	0.882933	1.0601
rmCr19	LcgV0o	ADHD	GCST90274776.csv	MR Egger	20	-0.0537025	0.0902161	0.559076	-0.230526	0.123121	0.947714	0.794116	1.13102
rmCr19	LcgV0o	ADHD	GCST90274776.csv	Weighted median	20	0.0816329	0.0507588	0.10778	-0.0178543	0.18112	1.08506	0.982304	1.19856
rmCr19	LcgV0o	ADHD	GCST90274776.csv	Inverse variance weighted	20	0.0716478	0.0393539	0.0686675	-0.00548589	0.148781	1.07428	0.994529	1.16042
rmCr19	LcgV0o	ADHD	GCST90274776.csv	Simple mode	20	0.0892361	0.0850979	0.307506	-0.0775559	0.256028	1.09334	0.925375	1.29179
rmCr19	LcgV0o	ADHD	GCST90274776.csv	Weighted mode	20	0.0836988	0.0545324	0.141306	-0.0231847	0.190582	1.0873	0.977082	1.20995
rwBmTQ	LcgV0o	ADHD	GCST90274767.csv	MR Egger	23	-0.0169586	0.0333811	0.616727	-0.0823854	0.0484683	0.983184	0.920917	1.04966
rwBmTQ	LcgV0o	ADHD	GCST90274767.csv	Weighted median	23	-0.000354815	0.0266077	0.98936	-0.052506	0.0517963	0.999645	0.948849	1.05316
rwBmTQ	LcgV0o	ADHD	GCST90274767.csv	Inverse variance weighted	23	-0.0122202	0.0232655	0.59941	-0.0578205	0.0333801	0.987854	0.943819	1.03394
rwBmTQ	LcgV0o	ADHD	GCST90274767.csv	Simple mode	23	-0.109189	0.0763301	0.166627	-0.258796	0.0404175	0.896561	0.77198	1.04125
rwBmTQ	LcgV0o	ADHD	GCST90274767.csv	Weighted mode	23	0.00231492	0.0271663	0.932863	-0.0509311	0.0555609	1.00232	0.950344	1.05713
rXd9Cz	LcgV0o	ADHD	GCST90274811.csv	MR Egger	15	0.0242194	0.0955426	0.803852	-0.163044	0.211483	1.02452	0.849554	1.23551
rXd9Cz	LcgV0o	ADHD	GCST90274811.csv	Weighted median	15	-0.0176659	0.0513912	0.731032	-0.118393	0.0830609	0.982489	0.888347	1.08661
rXd9Cz	LcgV0o	ADHD	GCST90274811.csv	Inverse variance weighted	15	-0.0139048	0.0402688	0.72987	-0.0928316	0.065022	0.986191	0.911347	1.06718
rXd9Cz	LcgV0o	ADHD	GCST90274811.csv	Simple mode	15	-0.0424568	0.0854964	0.627183	-0.21003	0.125116	0.958432	0.81056	1.13328
rXd9Cz	LcgV0o	ADHD	GCST90274811.csv	Weighted mode	15	-0.0367248	0.0910765	0.692869	-0.215235	0.141785	0.963941	0.806352	1.15233
s2WXc0	LcgV0o	ADHD	GCST90274832.csv	MR Egger	17	-0.0544695	0.0932712	0.567905	-0.237281	0.128342	0.946987	0.78877	1.13694
s2WXc0	LcgV0o	ADHD	GCST90274832.csv	Weighted median	17	-0.0148465	0.0479703	0.756946	-0.108868	0.0791753	0.985263	0.896848	1.08239
s2WXc0	LcgV0o	ADHD	GCST90274832.csv	Inverse variance weighted	17	-0.0565219	0.037139	0.128033	-0.129314	0.0162704	0.945046	0.878698	1.0164
s2WXc0	LcgV0o	ADHD	GCST90274832.csv	Simple mode	17	-0.154259	0.0858921	0.0914069	-0.322607	0.0140895	0.85705	0.724258	1.01419
s2WXc0	LcgV0o	ADHD	GCST90274832.csv	Weighted mode	17	0.00898865	0.0711105	0.900987	-0.130388	0.148365	1.00903	0.877755	1.15994
sGTRSn	LcgV0o	ADHD	GCST90274825.csv	MR Egger	16	0.0343285	0.0375862	0.376531	-0.0393404	0.107997	1.03492	0.961423	1.11404
sGTRSn	LcgV0o	ADHD	GCST90274825.csv	Weighted median	16	0.024104	0.0266433	0.365628	-0.0281169	0.076325	1.0244	0.972275	1.07931
sGTRSn	LcgV0o	ADHD	GCST90274825.csv	Inverse variance weighted	16	0.0171451	0.024387	0.48203	-0.0306535	0.0649437	1.01729	0.969812	1.0671
sGTRSn	LcgV0o	ADHD	GCST90274825.csv	Simple mode	16	-0.050954	0.0705642	0.481344	-0.18926	0.0873519	0.950322	0.827571	1.09128
sGTRSn	LcgV0o	ADHD	GCST90274825.csv	Weighted mode	16	0.0243888	0.0261502	0.365774	-0.0268656	0.0756433	1.02469	0.973492	1.07858
sWqUoR	LcgV0o	ADHD	GCST90274836.csv	MR Egger	22	-0.0102873	0.0611132	0.868012	-0.130069	0.109495	0.989765	0.878035	1.11571
sWqUoR	LcgV0o	ADHD	GCST90274836.csv	Weighted median	22	0.0255928	0.035612	0.472352	-0.0442067	0.0953923	1.02592	0.956756	1.10009
sWqUoR	LcgV0o	ADHD	GCST90274836.csv	Inverse variance weighted	22	0.0322335	0.0257971	0.211481	-0.0183287	0.0827958	1.03276	0.981838	1.08632
sWqUoR	LcgV0o	ADHD	GCST90274836.csv	Simple mode	22	0.0409561	0.0564682	0.476277	-0.0697216	0.151634	1.04181	0.932653	1.16373
sWqUoR	LcgV0o	ADHD	GCST90274836.csv	Weighted mode	22	0.0272023	0.0388055	0.491004	-0.0488566	0.103261	1.02758	0.952318	1.10878
tVkUWi	LcgV0o	ADHD	GCST90274831.csv	MR Egger	20	0.0241605	0.116966	0.838672	-0.205093	0.253414	1.02445	0.814572	1.28842
tVkUWi	LcgV0o	ADHD	GCST90274831.csv	Weighted median	20	0.00351354	0.054162	0.948277	-0.102644	0.109671	1.00352	0.902448	1.11591
tVkUWi	LcgV0o	ADHD	GCST90274831.csv	Inverse variance weighted	20	0.0222136	0.043594	0.610363	-0.0632307	0.107658	1.02246	0.938727	1.11367
tVkUWi	LcgV0o	ADHD	GCST90274831.csv	Simple mode	20	0.166003	0.106755	0.136449	-0.0432375	0.375244	1.18058	0.957684	1.45535
tVkUWi	LcgV0o	ADHD	GCST90274831.csv	Weighted mode	20	0.112167	0.0808779	0.181538	-0.0463533	0.270688	1.1187	0.954705	1.31087
ubJZmC	LcgV0o	ADHD	GCST90274796.csv	MR Egger	15	-0.104187	0.121479	0.406617	-0.342286	0.133912	0.901057	0.710145	1.14329
ubJZmC	LcgV0o	ADHD	GCST90274796.csv	Weighted median	15	-0.0605753	0.0544611	0.266023	-0.167319	0.0461684	0.941223	0.84593	1.04725
ubJZmC	LcgV0o	ADHD	GCST90274796.csv	Inverse variance weighted	15	-0.0383805	0.04035	0.341508	-0.117467	0.0407055	0.962347	0.88917	1.04155
ubJZmC	LcgV0o	ADHD	GCST90274796.csv	Simple mode	15	-0.0702425	0.0930635	0.462889	-0.252647	0.112162	0.932168	0.776742	1.11869
ubJZmC	LcgV0o	ADHD	GCST90274796.csv	Weighted mode	15	-0.071659	0.0906017	0.442182	-0.249238	0.10592	0.930848	0.779394	1.11173
UGISFq	LcgV0o	ADHD	GCST90274789.csv	MR Egger	18	-0.0462125	0.120602	0.706628	-0.282592	0.190167	0.954839	0.753827	1.20945
UGISFq	LcgV0o	ADHD	GCST90274789.csv	Weighted median	18	0.0172999	0.052327	0.740937	-0.085261	0.119861	1.01745	0.918273	1.12734
UGISFq	LcgV0o	ADHD	GCST90274789.csv	Inverse variance weighted	18	-0.0285677	0.0386777	0.460144	-0.104376	0.0472407	0.971836	0.900886	1.04837
UGISFq	LcgV0o	ADHD	GCST90274789.csv	Simple mode	18	0.0180222	0.081449	0.827518	-0.141618	0.177662	1.01819	0.867953	1.19442
UGISFq	LcgV0o	ADHD	GCST90274789.csv	Weighted mode	18	0.0180222	0.0707403	0.80196	-0.120629	0.156673	1.01819	0.886363	1.16961
V3vfsl	LcgV0o	ADHD	GCST90274762.csv	MR Egger	22	-0.0294152	0.0955984	0.761495	-0.216788	0.157958	0.971013	0.805101	1.17112
V3vfsl	LcgV0o	ADHD	GCST90274762.csv	Weighted median	22	-0.0307864	0.0524596	0.557298	-0.133607	0.0720345	0.969683	0.874934	1.07469
V3vfsl	LcgV0o	ADHD	GCST90274762.csv	Inverse variance weighted	22	0.0161065	0.037983	0.671533	-0.0583402	0.0905532	1.01624	0.943329	1.09478
V3vfsl	LcgV0o	ADHD	GCST90274762.csv	Simple mode	22	-0.094785	0.11494	0.418841	-0.320068	0.130498	0.909568	0.7261	1.1394
V3vfsl	LcgV0o	ADHD	GCST90274762.csv	Weighted mode	22	-0.0903684	0.0918063	0.336155	-0.270309	0.0895719	0.913595	0.763144	1.09371
WEQDtF	LcgV0o	ADHD	GCST90274772.csv	MR Egger	17	-0.0804565	0.0286064	0.0131235	-0.136525	-0.0243879	0.922695	0.872384	0.975907
WEQDtF	LcgV0o	ADHD	GCST90274772.csv	Weighted median	17	-0.0890142	0.0237866	0.000182419	-0.135636	-0.0423924	0.914833	0.87316	0.958494
WEQDtF	LcgV0o	ADHD	GCST90274772.csv	Inverse variance weighted	17	-0.0711264	0.0208152	0.000633049	-0.111924	-0.0303286	0.931344	0.894112	0.970127
WEQDtF	LcgV0o	ADHD	GCST90274772.csv	Simple mode	17	-0.131182	0.0849372	0.142025	-0.297659	0.035295	0.877058	0.742555	1.03593
WEQDtF	LcgV0o	ADHD	GCST90274772.csv	Weighted mode	17	-0.0898994	0.0238151	0.0016583	-0.136577	-0.0432219	0.914023	0.872339	0.957699
WMbZ0c	LcgV0o	ADHD	GCST90274829.csv	MR Egger	20	-0.271749	0.104767	0.0183347	-0.477092	-0.0664068	0.762045	0.620586	0.93575
WMbZ0c	LcgV0o	ADHD	GCST90274829.csv	Weighted median	20	-0.0860194	0.0569091	0.130655	-0.197561	0.0255225	0.917576	0.82073	1.02585
WMbZ0c	LcgV0o	ADHD	GCST90274829.csv	Inverse variance weighted	20	-0.0821599	0.0494842	0.0968487	-0.179149	0.0148291	0.921125	0.835981	1.01494
WMbZ0c	LcgV0o	ADHD	GCST90274829.csv	Simple mode	20	-0.110883	0.102188	0.291458	-0.311172	0.0894052	0.895043	0.732588	1.09352
WMbZ0c	LcgV0o	ADHD	GCST90274829.csv	Weighted mode	20	-0.132258	0.0966866	0.187305	-0.321764	0.0572479	0.876115	0.724869	1.05892
Wmz890	LcgV0o	ADHD	GCST90274804.csv	MR Egger	27	-0.0336269	0.041416	0.424495	-0.114802	0.0475484	0.966932	0.891542	1.0487
Wmz890	LcgV0o	ADHD	GCST90274804.csv	Weighted median	27	-0.00592953	0.0242403	0.806755	-0.0534405	0.0415814	0.994088	0.947962	1.04246
Wmz890	LcgV0o	ADHD	GCST90274804.csv	Inverse variance weighted	27	0.0169607	0.0261647	0.516837	-0.0343221	0.0682435	1.01711	0.96626	1.07063
Wmz890	LcgV0o	ADHD	GCST90274804.csv	Simple mode	27	-0.0210521	0.0687851	0.761999	-0.155871	0.113767	0.979168	0.85567	1.12049
Wmz890	LcgV0o	ADHD	GCST90274804.csv	Weighted mode	27	-0.00839119	0.0241859	0.731425	-0.0557956	0.0390133	0.991644	0.945732	1.03978
wOa5SE	LcgV0o	ADHD	GCST90274784.csv	MR Egger	23	-0.0306138	0.080105	0.706174	-0.18762	0.126392	0.96985	0.82893	1.13473
wOa5SE	LcgV0o	ADHD	GCST90274784.csv	Weighted median	23	-0.0524758	0.0452854	0.246547	-0.141235	0.0362837	0.948877	0.868285	1.03695
wOa5SE	LcgV0o	ADHD	GCST90274784.csv	Inverse variance weighted	23	-0.0110833	0.0317772	0.727253	-0.0733666	0.0512	0.988978	0.92926	1.05253
wOa5SE	LcgV0o	ADHD	GCST90274784.csv	Simple mode	23	-0.0857015	0.0862715	0.331319	-0.254794	0.0833906	0.917868	0.775076	1.08697
wOa5SE	LcgV0o	ADHD	GCST90274784.csv	Weighted mode	23	-0.0597574	0.0681506	0.390046	-0.193333	0.0738178	0.941993	0.824208	1.07661
wuYe94	LcgV0o	ADHD	GCST90274774.csv	MR Egger	14	-0.0017998	0.0234298	0.940035	-0.0477222	0.0441226	0.998202	0.953399	1.04511
wuYe94	LcgV0o	ADHD	GCST90274774.csv	Weighted median	14	0.00600332	0.0190678	0.752883	-0.0313697	0.0433763	1.00602	0.969117	1.04433
wuYe94	LcgV0o	ADHD	GCST90274774.csv	Inverse variance weighted	14	-0.00712316	0.017591	0.685527	-0.0416015	0.0273551	0.992902	0.959252	1.02773
wuYe94	LcgV0o	ADHD	GCST90274774.csv	Simple mode	14	0.0183098	0.0644685	0.780875	-0.108048	0.144668	1.01848	0.897584	1.15566
wuYe94	LcgV0o	ADHD	GCST90274774.csv	Weighted mode	14	0.00773935	0.0195057	0.697971	-0.0304919	0.0459706	1.00777	0.969968	1.04704
xHzxE2	LcgV0o	ADHD	GCST90274798.csv	MR Egger	28	0.00812869	0.033802	0.811845	-0.0581232	0.0743806	1.00816	0.943534	1.07722
xHzxE2	LcgV0o	ADHD	GCST90274798.csv	Weighted median	28	0.0143271	0.0193796	0.459732	-0.023657	0.0523112	1.01443	0.976621	1.0537
xHzxE2	LcgV0o	ADHD	GCST90274798.csv	Inverse variance weighted	28	0.0187139	0.021938	0.39364	-0.0242846	0.0617123	1.01889	0.976008	1.06366
xHzxE2	LcgV0o	ADHD	GCST90274798.csv	Simple mode	28	0.0170055	0.0517286	0.744885	-0.0843825	0.118394	1.01715	0.91908	1.12569
xHzxE2	LcgV0o	ADHD	GCST90274798.csv	Weighted mode	28	0.0143438	0.0192078	0.461654	-0.0233034	0.051991	1.01445	0.976966	1.05337
xQ1Roq	LcgV0o	ADHD	GCST90274777.csv	MR Egger	31	0.0423144	0.0288198	0.152803	-0.0141725	0.0988013	1.04322	0.985927	1.10385
xQ1Roq	LcgV0o	ADHD	GCST90274777.csv	Weighted median	31	0.0412767	0.0240498	0.0861073	-0.00586097	0.0884144	1.04214	0.994156	1.09244
xQ1Roq	LcgV0o	ADHD	GCST90274777.csv	Inverse variance weighted	31	0.026011	0.018606	0.162116	-0.0104568	0.0624787	1.02635	0.989598	1.06447
xQ1Roq	LcgV0o	ADHD	GCST90274777.csv	Simple mode	31	0.017546	0.0702788	0.804549	-0.1202	0.155292	1.0177	0.886743	1.168
xQ1Roq	LcgV0o	ADHD	GCST90274777.csv	Weighted mode	31	0.043163	0.0235499	0.0767695	-0.0029948	0.0893208	1.04411	0.99701	1.09343
y39iI4	LcgV0o	ADHD	GCST90274842.csv	MR Egger	25	-0.047954	0.0511174	0.357934	-0.148144	0.0522362	0.953178	0.862307	1.05362
y39iI4	LcgV0o	ADHD	GCST90274842.csv	Weighted median	25	-0.0196347	0.037267	0.598287	-0.0926779	0.0534086	0.980557	0.911487	1.05486
y39iI4	LcgV0o	ADHD	GCST90274842.csv	Inverse variance weighted	25	-0.0220056	0.0309562	0.477171	-0.0826797	0.0386686	0.978235	0.920646	1.03943
y39iI4	LcgV0o	ADHD	GCST90274842.csv	Simple mode	25	-0.12854	0.0673736	0.0684428	-0.260592	0.00351252	0.879379	0.770595	1.00352
y39iI4	LcgV0o	ADHD	GCST90274842.csv	Weighted mode	25	-0.0158088	0.0375993	0.677894	-0.0895034	0.0578858	0.984315	0.914385	1.05959
y8kchB	LcgV0o	ADHD	GCST90274846.csv	MR Egger	34	0.040164	0.0606073	0.512273	-0.0786263	0.158954	1.04098	0.924385	1.17228
y8kchB	LcgV0o	ADHD	GCST90274846.csv	Weighted median	34	-0.0182939	0.0387275	0.636658	-0.0941998	0.0576119	0.981872	0.910101	1.0593
y8kchB	LcgV0o	ADHD	GCST90274846.csv	Inverse variance weighted	34	-0.0270123	0.0280384	0.335344	-0.0819676	0.0279429	0.973349	0.921302	1.02834
y8kchB	LcgV0o	ADHD	GCST90274846.csv	Simple mode	34	0.0157121	0.0599814	0.794989	-0.101852	0.133276	1.01584	0.903164	1.14256
y8kchB	LcgV0o	ADHD	GCST90274846.csv	Weighted mode	34	-0.0032144	0.0450046	0.943492	-0.0914234	0.0849946	0.996791	0.912631	1.08871
yDgvAl	LcgV0o	ADHD	GCST90274781.csv	MR Egger	27	0.0601786	0.0737101	0.42197	-0.0842932	0.20465	1.06203	0.919162	1.2271
yDgvAl	LcgV0o	ADHD	GCST90274781.csv	Weighted median	27	-0.013	0.0427938	0.761293	-0.0968759	0.0708758	0.987084	0.907669	1.07345
yDgvAl	LcgV0o	ADHD	GCST90274781.csv	Inverse variance weighted	27	0.0133898	0.0294434	0.649279	-0.0443192	0.0710988	1.01348	0.956649	1.07369
yDgvAl	LcgV0o	ADHD	GCST90274781.csv	Simple mode	27	0.147318	0.0856908	0.0974675	-0.0206361	0.315272	1.15872	0.979575	1.37063
yDgvAl	LcgV0o	ADHD	GCST90274781.csv	Weighted mode	27	-0.0197544	0.0482691	0.685704	-0.114362	0.074853	0.980439	0.891935	1.07773
YFMeII	LcgV0o	ADHD	GCST90274841.csv	MR Egger	23	0.0172836	0.0735985	0.81661	-0.126969	0.161537	1.01743	0.880761	1.17532
YFMeII	LcgV0o	ADHD	GCST90274841.csv	Weighted median	23	-0.0458747	0.045373	0.311989	-0.134806	0.0430564	0.955162	0.873886	1.044
YFMeII	LcgV0o	ADHD	GCST90274841.csv	Inverse variance weighted	23	-0.0475748	0.0304345	0.118009	-0.107226	0.0120769	0.953539	0.898322	1.01215
YFMeII	LcgV0o	ADHD	GCST90274841.csv	Simple mode	23	-0.0825829	0.0856517	0.345439	-0.25046	0.0852944	0.920735	0.778442	1.08904
YFMeII	LcgV0o	ADHD	GCST90274841.csv	Weighted mode	23	-0.0673947	0.0672718	0.327319	-0.199247	0.0644579	0.934826	0.819347	1.06658
Z9RW40	LcgV0o	ADHD	GCST90274838.csv	MR Egger	19	-0.157335	0.0999074	0.133727	-0.353153	0.0384836	0.854418	0.702469	1.03923
Z9RW40	LcgV0o	ADHD	GCST90274838.csv	Weighted median	19	-0.0101608	0.0492728	0.836623	-0.106736	0.086414	0.989891	0.898763	1.09026
Z9RW40	LcgV0o	ADHD	GCST90274838.csv	Inverse variance weighted	19	0.0222922	0.0364902	0.541261	-0.0492287	0.093813	1.02254	0.951963	1.09835
Z9RW40	LcgV0o	ADHD	GCST90274838.csv	Simple mode	19	-0.0146639	0.0748764	0.846928	-0.161422	0.132094	0.985443	0.850933	1.14122
Z9RW40	LcgV0o	ADHD	GCST90274838.csv	Weighted mode	19	-0.0254547	0.0674021	0.710103	-0.157563	0.106653	0.974867	0.854223	1.11255
ZUs8vC	LcgV0o	ADHD	GCST90274766.csv	MR Egger	26	0.00930484	0.11079	0.933764	-0.207843	0.226453	1.00935	0.812335	1.25414
ZUs8vC	LcgV0o	ADHD	GCST90274766.csv	Weighted median	26	0.0284334	0.0445202	0.523042	-0.0588263	0.115693	1.02884	0.942871	1.12265
ZUs8vC	LcgV0o	ADHD	GCST90274766.csv	Inverse variance weighted	26	0.0015502	0.040355	0.969358	-0.0775457	0.080646	1.00155	0.925385	1.08399
ZUs8vC	LcgV0o	ADHD	GCST90274766.csv	Simple mode	26	0.0419214	0.0784672	0.597885	-0.111874	0.195717	1.04281	0.894157	1.21618
ZUs8vC	LcgV0o	ADHD	GCST90274766.csv	Weighted mode	26	0.0104363	0.0669671	0.877408	-0.120819	0.141692	1.01049	0.886194	1.15222
