# Supplementary material for: Causal relationship between inflammatory proteins and attention deficit hyperactivity disorder: A serum-metabolites-mediated Mendelian randomization analysis
Source: Medicine (Baltimore). 2026 May 29;105(22):e48963. doi: 10.1097/MD.0000000000048963 (PMC13225583; doi:10.1097/MD.0000000000048963)
Supplement: Supplementary file 4 [file medi-105-e48963-s004.xlsx]

## Sheet: TableS5
Supplementary Table S5 Significant MR results for the association between 91 circulating proteins and ADHD
Exposure	Method	nSNPs	Beta	P-value	OR (95% CI)
Eotaxin levels	IVW	21	0.078	0.022	1.081 (1.011 to 1.156)
Glial cell line-derived neurotrophic factor levels	IVW	15	0.069	0.049	1.071 (1.000 to 1.147)
Leukemia inhibitory factor levels	IVW	20	0.07	0.047	1.073 (1.001 to 1.150)
Urokinase-type plasminogen activator levels	IVW	33	-0.06	0.03	0.942 (0.892 to 0.994)
CD40L receptor levels	IVW	17	-0.071	0.001	0.931 (0.894 to 0.970)
