# Supplementary material for: Causal relationship between inflammatory proteins and attention deficit hyperactivity disorder: A serum-metabolites-mediated Mendelian randomization analysis
Source: Medicine (Baltimore). 2026 May 29;105(22):e48963. doi: 10.1097/MD.0000000000048963 (PMC13225583; doi:10.1097/MD.0000000000048963)
Supplement: Supplementary file 5 [file medi-105-e48963-s005.xlsx]

## Sheet: TableS6
Supplementary Table S6 Valid IVs for MR analysis of CD40L receptor levels on ADHD
	chr.exposure	pos.exposure	effect_allele.exposure	other_allele.exposure	beta.exposure	se.exposure	eaf.exposure	pval.exposure	SNP	samplesize.exposure	exposure	mr_keep.exposure	pval_origin.exposure	id.exposure	R2	F
16059	1	43484189	A	G	0.6624	0.1491	0.9852	8.89e-06	rs563586428	6664	GCST90274772.csv	TRUE	reported	WEQDtF	0.00295302	19.7313
16060	1	44831958	A	T	0.671	0.1519	0.9963	9.99e-06	rs142006849	9354	GCST90274772.csv	TRUE	reported	WEQDtF	0.00208174	19.5091
16062	1	59140291	T	C	-0.0611	0.0134	0.7421	5.12e-06	rs17372980	14288	GCST90274772.csv	TRUE	reported	WEQDtF	0.00145301	20.788
16064	1	114867222	A	G	0.6806	0.152	0.0073	7.55e-06	rs183550996	6780	GCST90274772.csv	TRUE	reported	WEQDtF	0.00294839	20.0433
16065	1	163319819	T	C	-0.5142	0.1135	0.0067	5.89e-06	rs542409294	7844	GCST90274772.csv	TRUE	reported	WEQDtF	0.00260976	20.5193
16066	1	191355691	T	G	0.4203	0.0932	0.9938	6.49e-06	rs187785475	11095	GCST90274772.csv	TRUE	reported	WEQDtF	0.00182963	20.3333
16078	1	211450157	C	G	0.1978	0.0413	0.0203	1.67e-06	rs4278412	14725	GCST90274772.csv	TRUE	reported	WEQDtF	0.00155533	22.9347
16105	2	31587437	T	C	0.405	0.0847	0.0126	1.74e-06	rs186053457	9340	GCST90274772.csv	TRUE	reported	WEQDtF	0.00244194	22.8586
16106	2	122731427	A	G	0.109	0.0216	0.914	4.5e-07	rs138897138	14288	GCST90274772.csv	TRUE	reported	WEQDtF	0.0017791	25.4615
16109	2	161368905	T	C	0.0541	0.0118	0.5003	4.55e-06	rs4664334	14288	GCST90274772.csv	TRUE	reported	WEQDtF	0.001469	21.017
16110	2	178625631	A	G	0.632	0.1285	0.0047	8.73e-07	rs16865772	8191	GCST90274772.csv	TRUE	reported	WEQDtF	0.00294449	24.1836
16113	3	3773438	A	G	0.0789	0.017	0.1353	3.46e-06	rs3967170	14721	GCST90274772.csv	TRUE	reported	WEQDtF	0.00146111	21.5376
16114	3	20921481	A	G	-0.2655	0.0591	0.9784	7.04e-06	rs144949926	14288	GCST90274772.csv	TRUE	reported	WEQDtF	0.00141049	20.1787
16115	3	80100102	A	G	-0.6826	0.1517	0.004	6.81e-06	rs187956426	7844	GCST90274772.csv	TRUE	reported	WEQDtF	0.00257457	20.2419
16116	3	87227238	T	C	0.4787	0.1067	0.9874	7.24e-06	rs140438855	8710	GCST90274772.csv	TRUE	reported	WEQDtF	0.00230557	20.1233
16117	4	7304426	T	G	0.3143	0.0687	0.9875	4.76e-06	rs12500563	10795	GCST90274772.csv	TRUE	reported	WEQDtF	0.00193514	20.9264
16126	4	55046724	A	G	-0.0582	0.0125	0.4883	3.22e-06	rs9993874	12403	GCST90274772.csv	TRUE	reported	WEQDtF	0.00174478	21.6748
16128	4	131231273	A	G	0.6838	0.1402	0.0067	1.08e-06	rs185825146	7080	GCST90274772.csv	TRUE	reported	WEQDtF	0.00334867	23.7815
16143	5	22137911	C	G	-0.0662	0.0129	0.4415	2.87e-07	rs141401004	12404	GCST90274772.csv	TRUE	reported	WEQDtF	0.00211862	26.3309
16152	6	10178951	T	C	-0.0504	0.0112	0.5049	6.8e-06	rs11755766	14735	GCST90274772.csv	TRUE	reported	WEQDtF	0.00137239	20.2473
16154	6	123095463	C	G	-0.6333	0.1422	0.9943	8.44e-06	rs7765080	7506	GCST90274772.csv	TRUE	reported	WEQDtF	0.00263551	19.8291
16155	6	141740384	T	C	-0.3275	0.0705	0.9887	3.39e-06	rs551896428	12778	GCST90274772.csv	TRUE	reported	WEQDtF	0.00168597	21.5763
16156	7	29807677	T	G	0.1568	0.0335	0.0642	2.86e-06	rs200824954	10894	GCST90274772.csv	TRUE	reported	WEQDtF	0.00200698	21.904
16157	7	108543387	A	C	-0.1041	0.0235	0.0609	9.43e-06	rs7798473	14734	GCST90274772.csv	TRUE	reported	WEQDtF	0.00133005	19.6204
16159	8	5809887	A	G	0.7465	0.1626	0.9972	4.41e-06	rs146246554	8188	GCST90274772.csv	TRUE	reported	WEQDtF	0.00256758	21.0723
16160	8	111799116	A	G	-0.1956	0.0442	0.0203	9.63e-06	rs149900704	14732	GCST90274772.csv	TRUE	reported	WEQDtF	0.00132756	19.581
16161	8	116648082	T	C	-0.8385	0.1757	0.0052	1.82e-06	rs147724821	6780	GCST90274772.csv	TRUE	reported	WEQDtF	0.00334793	22.7685
16162	9	29426599	C	G	0.1458	0.0316	0.9638	3.95e-06	rs75626299	14728	GCST90274772.csv	TRUE	reported	WEQDtF	0.00144334	21.2854
16164	9	117034354	A	G	-0.4667	0.1021	0.0093	4.85e-06	rs147063899	7124	GCST90274772.csv	TRUE	reported	WEQDtF	0.00292434	20.8883
16165	10	33524366	T	C	-0.3289	0.0736	0.0186	7.87e-06	rs75247077	9354	GCST90274772.csv	TRUE	reported	WEQDtF	0.00213034	19.9655
16166	10	84407842	A	G	-0.0789	0.0176	0.8552	7.36e-06	rs1081489	12196	GCST90274772.csv	TRUE	reported	WEQDtF	0.00164511	20.0936
16167	11	125934905	A	C	0.4387	0.0986	0.0088	8.62e-06	rs117773223	7124	GCST90274772.csv	TRUE	reported	WEQDtF	0.0027711	19.7906
16169	13	36653028	T	C	0.683	0.1458	0.0048	2.81e-06	rs376626088	7844	GCST90274772.csv	TRUE	reported	WEQDtF	0.00278982	21.9389
16172	13	45595067	A	C	0.064	0.012	0.4882	9.64e-08	rs9526031	14288	GCST90274772.csv	TRUE	reported	WEQDtF	0.00198684	28.4405
16175	14	78968620	A	C	0.4492	0.0985	0.9891	5.11e-06	rs73322305	9893	GCST90274772.csv	TRUE	reported	WEQDtF	0.00209781	20.7931
16176	15	26829521	A	G	-0.0562	0.0121	0.3092	3.41e-06	rs8024256	14736	GCST90274772.csv	TRUE	reported	WEQDtF	0.0014618	21.5696
16177	15	62531679	A	C	-0.9878	0.221	0.9978	7.83e-06	rs140618590	6942	GCST90274772.csv	TRUE	reported	WEQDtF	0.0028696	19.9723
16178	16	24504468	T	C	-1.0459	0.2232	0.0018	2.79e-06	rs183346982	6862	GCST90274772.csv	TRUE	reported	WEQDtF	0.00318973	21.9516
16184	16	84304113	A	G	-0.0599	0.0123	0.6433	1.12e-06	rs404842	14287	GCST90274772.csv	TRUE	reported	WEQDtF	0.00165723	23.7128
16187	17	66365155	T	G	-0.1269	0.0284	0.9543	7.88e-06	rs35864161	14735	GCST90274772.csv	TRUE	reported	WEQDtF	0.00135316	19.9631
16188	18	36259669	A	C	0.5324	0.1198	0.0067	8.83e-06	rs574143006	6744	GCST90274772.csv	TRUE	reported	WEQDtF	0.00291995	19.7439
16189	18	54667710	A	C	-0.5969	0.1345	0.0051	9.08e-06	rs185158730	6780	GCST90274772.csv	TRUE	reported	WEQDtF	0.00289647	19.6893
16191	19	57755822	A	G	0.0587	0.0131	0.3475	7.43e-06	rs34755276	12403	GCST90274772.csv	TRUE	reported	WEQDtF	0.00161623	20.0754
16209	19	57861085	T	C	0.0686	0.0116	0.3648	3.34e-09	rs7250371	14722	GCST90274772.csv	TRUE	reported	WEQDtF	0.00236993	34.9682
16211	20	30007295	T	C	-0.2717	0.0604	0.0134	6.85e-06	rs187640246	12792	GCST90274772.csv	TRUE	reported	WEQDtF	0.00157936	20.2319
16272	20	44464356	T	C	0.3553	0.0437	0.0208	4.28e-16	rs117191103	14736	GCST90274772.csv	TRUE	reported	WEQDtF	0.00446585	66.095
16316	20	44606446	A	T	-0.1788	0.0268	0.9406	2.53e-11	rs73128569	14288	GCST90274772.csv	TRUE	reported	WEQDtF	0.00310558	44.5046
16521	20	44730245	A	G	0.4513	0.0127	0.7442	1e-200	rs6032660	14717	GCST90274772.csv	TRUE	reported	WEQDtF	0.0790229	1262.6
16745	20	44940246	T	C	-0.428	0.0799	0.0097	8.48e-08	rs190973241	12305	GCST90274772.csv	TRUE	reported	WEQDtF	0.00232649	28.6895
16758	21	18103398	T	G	0.1632	0.0351	0.9648	3.33e-06	rs138739860	11979	GCST90274772.csv	TRUE	reported	WEQDtF	0.00180145	21.6149
16764	22	45002809	A	G	0.1085	0.0205	0.8849	1.21e-07	rs12152184	12402	GCST90274772.csv	TRUE	reported	WEQDtF	0.00225362	28.008
