# Supplementary material for: Causal relationship between inflammatory proteins and attention deficit hyperactivity disorder: A serum-metabolites-mediated Mendelian randomization analysis
Source: Medicine (Baltimore). 2026 May 29;105(22):e48963. doi: 10.1097/MD.0000000000048963 (PMC13225583; doi:10.1097/MD.0000000000048963)
Supplement: Supplementary file 7 [file medi-105-e48963-s007.xlsx]

## Sheet: TableS7
Supplementary Table S7 SNP-specific effect estimates of CD40L receptor levels on ADHD
	exposure	outcome	id.exposure	id.outcome	samplesize	SNP	b	se	p
1	GCST90274772.csv	ADHD	WEQDtF	GWQpNw	NA	rs117191103	-0.0749989	0.0210574	0.000368546
2	GCST90274772.csv	ADHD	WEQDtF	GWQpNw	NA	rs11755766	-0.069793	0.0209489	0.000863524
3	GCST90274772.csv	ADHD	WEQDtF	GWQpNw	NA	rs138897138	-0.0726549	0.0210124	0.000544761
4	GCST90274772.csv	ADHD	WEQDtF	GWQpNw	NA	rs149900704	-0.0696664	0.0209338	0.000874903
5	GCST90274772.csv	ADHD	WEQDtF	GWQpNw	NA	rs17372980	-0.072548	0.0209666	0.000539844
6	GCST90274772.csv	ADHD	WEQDtF	GWQpNw	NA	rs35864161	-0.0691407	0.0209435	0.000962384
7	GCST90274772.csv	ADHD	WEQDtF	GWQpNw	NA	rs3967170	-0.0698946	0.0209463	0.000847354
8	GCST90274772.csv	ADHD	WEQDtF	GWQpNw	NA	rs404842	-0.0706652	0.0210007	0.000765743
9	GCST90274772.csv	ADHD	WEQDtF	GWQpNw	NA	rs4278412	-0.0710962	0.0209574	0.0006928
10	GCST90274772.csv	ADHD	WEQDtF	GWQpNw	NA	rs4664334	-0.0703902	0.0209599	0.000784141
11	GCST90274772.csv	ADHD	WEQDtF	GWQpNw	NA	rs6032660	-0.0192968	0.0410389	0.638206
12	GCST90274772.csv	ADHD	WEQDtF	GWQpNw	NA	rs7250371	-0.0739346	0.0210397	0.000441333
13	GCST90274772.csv	ADHD	WEQDtF	GWQpNw	NA	rs73128569	-0.0762164	0.0210722	0.000298139
14	GCST90274772.csv	ADHD	WEQDtF	GWQpNw	NA	rs75626299	-0.0763158	0.0210143	0.000281647
15	GCST90274772.csv	ADHD	WEQDtF	GWQpNw	NA	rs7798473	-0.0709104	0.0209449	0.000710298
16	GCST90274772.csv	ADHD	WEQDtF	GWQpNw	NA	rs8024256	-0.0690334	0.020962	0.000990328
17	GCST90274772.csv	ADHD	WEQDtF	GWQpNw	NA	rs9526031	-0.0744484	0.020995	0.000391117
18	GCST90274772.csv	ADHD	WEQDtF	GWQpNw	NA	All	-0.0711264	0.0208152	0.000633049
