# Supplementary material for: Causal relationship between inflammatory proteins and attention deficit hyperactivity disorder: A serum-metabolites-mediated Mendelian randomization analysis
Source: Medicine (Baltimore). 2026 May 29;105(22):e48963. doi: 10.1097/MD.0000000000048963 (PMC13225583; doi:10.1097/MD.0000000000048963)
Supplement: Supplementary file 8 [file medi-105-e48963-s008.xlsx]

## Sheet: TableS8
Supplementary Table S8 Valid IVs for MR analysis of ADHD on CD40L receptor levels
	X	SNP	effect_allele.exposure	other_allele.exposure	se.exposure	pval.exposure	beta.exposure	exposure	mr_keep.exposure	pval_origin.exposure	id.exposure	eaf.exposure	data_source.exposure	R2	F
20	20	rs1162202	C	T	0.0102	1.92e-09	0.0613961	ADHD	TRUE	reported	OEw66M	NA	textfile	7.3899e-05	16.6678
98	98	rs6082363	T	C	0.0101	4.38e-12	0.0703	ADHD	TRUE	reported	OEw66M	NA	textfile	8.71376e-05	19.654
504	504	rs549845	G	A	0.0102	9.03e-15	0.0788019	ADHD	TRUE	reported	OEw66M	NA	textfile	0.000114828	25.9004
533	533	rs4925811	T	G	0.0101	8.3e-09	-0.0579999	ADHD	TRUE	reported	OEw66M	NA	textfile	7.18466e-05	16.2049
559	559	rs2886697	G	A	0.0096	7.9e-10	0.0587971	ADHD	TRUE	reported	OEw66M	NA	textfile	7.94177e-05	17.9126
573	573	rs11255890	C	A	0.0097	4.14e-08	0.0530003	ADHD	TRUE	reported	OEw66M	NA	textfile	5.53841e-05	12.4916
599	599	rs6537401	G	A	0.01	1.4e-08	-0.0568032	ADHD	TRUE	reported	OEw66M	NA	textfile	6.62091e-05	14.9332
632	632	rs2582895	C	A	0.0096	4.09e-14	0.0724974	ADHD	TRUE	reported	OEw66M	NA	textfile	0.000122254	27.5756
958	958	rs7613360	C	T	0.0097	3.18e-08	-0.0534008	ADHD	TRUE	reported	OEw66M	NA	textfile	6.497e-05	14.6538
991	991	rs17718444	C	T	0.0103	2.87e-09	0.0611986	ADHD	TRUE	reported	OEw66M	NA	textfile	6.95652e-05	15.6903
1001	1001	rs1438898	A	C	0.0108	4.88e-09	0.0628997	ADHD	TRUE	reported	OEw66M	NA	textfile	5.44559e-05	12.2822
1020	1020	rs704061	T	C	0.0094	2.3e-09	-0.0559039	ADHD	TRUE	reported	OEw66M	NA	textfile	7.58211e-05	17.1014
1021	1021	rs11596214	G	A	0.0095	3.17e-08	0.0528012	ADHD	TRUE	reported	OEw66M	NA	textfile	6.66969e-05	15.0433
1036	1036	rs2025286	A	C	0.0093	4e-09	-0.0548998	ADHD	TRUE	reported	OEw66M	NA	textfile	7.66165e-05	17.2808
1087	1087	rs77960	G	A	0.01	2.46e-13	-0.0732053	ADHD	TRUE	reported	OEw66M	NA	textfile	0.000111826	25.2233
1213	1213	rs10875612	C	T	0.0093	5.62e-09	-0.0542978	ADHD	TRUE	reported	OEw66M	NA	textfile	7.54479e-05	17.0172
1222	1222	rs7844069	T	G	0.0095	6.74e-09	0.0551982	ADHD	TRUE	reported	OEw66M	NA	textfile	6.84192e-05	15.4318
1287	1287	rs4916723	A	C	0.011	9.48e-15	-0.0852965	ADHD	TRUE	reported	OEw66M	NA	textfile	0.00013296	29.9908
1355	1355	rs9969232	G	A	0.01	9.98e-12	-0.0683003	ADHD	TRUE	reported	OEw66M	NA	textfile	9.39247e-05	21.185
1426	1426	rs7506904	G	A	0.0098	1.24e-08	-0.0559039	ADHD	TRUE	reported	OEw66M	NA	textfile	6.71675e-05	15.1494
