# Supplementary material for: Causal relationship between inflammatory proteins and attention deficit hyperactivity disorder: A serum-metabolites-mediated Mendelian randomization analysis
Source: Medicine (Baltimore). 2026 May 29;105(22):e48963. doi: 10.1097/MD.0000000000048963 (PMC13225583; doi:10.1097/MD.0000000000048963)
Supplement: Supplementary file 10 [file medi-105-e48963-s010.xlsx]

## Sheet: TableS9
Supplementary Table S9 Pleiotropy and heterogeneity test of ADHD IVs in CD40L receptor levels
Exposure	nSNPs	Heterogeneity test				Pleiotropy test
		IVW		MR-Egger		MR-Egger intercept	p	MR-PRESSO Global test p
		Cochran's Q	p	Cochran's Q	p
ADHD	20	17.438	0.56	17.39	0.496	0.004	0.829	0.595
