# Supplementary material for: Causal relationship between inflammatory proteins and attention deficit hyperactivity disorder: A serum-metabolites-mediated Mendelian randomization analysis
Source: Medicine (Baltimore). 2026 May 29;105(22):e48963. doi: 10.1097/MD.0000000000048963 (PMC13225583; doi:10.1097/MD.0000000000048963)
Supplement: Supplementary file 12 [file medi-105-e48963-s012.xlsx]

## Sheet: TableS10
Supplementary Table S10 Valid IVs for MR analysis of CD40L receptor levels on 1400 metabolites
chr	pos	a1	a2	beta	se	eaf	pval	SNP	samplesize	exposure	mr_keep	pval_origin	R2	F
1	43484189	A	G	0.662	0.149	0.985	8.89e-06	rs563586428	6664	GCST90274772.csv	TRUE	reported	0.002953	19.731
1	44831958	A	T	0.671	0.152	0.996	9.99e-06	rs142006849	9354	GCST90274772.csv	TRUE	reported	0.002082	19.509
1	59140291	T	C	-0.061	0.013	0.742	5.12e-06	rs17372980	14288	GCST90274772.csv	TRUE	reported	0.001453	20.788
1	115000000	A	G	0.681	0.152	0.007	7.55e-06	rs183550996	6780	GCST90274772.csv	TRUE	reported	0.002948	20.043
1	163000000	T	C	-0.514	0.114	0.007	5.89e-06	rs542409294	7844	GCST90274772.csv	TRUE	reported	0.00261	20.519
1	191000000	T	G	0.42	0.093	0.994	6.49e-06	rs187785475	11095	GCST90274772.csv	TRUE	reported	0.00183	20.333
1	211000000	C	G	0.198	0.041	0.02	1.67e-06	rs4278412	14725	GCST90274772.csv	TRUE	reported	0.001555	22.935
2	31587437	T	C	0.405	0.085	0.013	1.74e-06	rs186053457	9340	GCST90274772.csv	TRUE	reported	0.002442	22.859
2	123000000	A	G	0.109	0.022	0.914	4.5e-07	rs138897138	14288	GCST90274772.csv	TRUE	reported	0.001779	25.462
2	161000000	T	C	0.054	0.012	0.5	4.55e-06	rs4664334	14288	GCST90274772.csv	TRUE	reported	0.001469	21.017
2	179000000	A	G	0.632	0.129	0.005	8.73e-07	rs16865772	8191	GCST90274772.csv	TRUE	reported	0.002944	24.184
3	3773438	A	G	0.079	0.017	0.135	3.46e-06	rs3967170	14721	GCST90274772.csv	TRUE	reported	0.001461	21.538
3	20921481	A	G	-0.266	0.059	0.978	7.04e-06	rs144949926	14288	GCST90274772.csv	TRUE	reported	0.00141	20.179
3	80100102	A	G	-0.683	0.152	0.004	6.81e-06	rs187956426	7844	GCST90274772.csv	TRUE	reported	0.002575	20.242
3	87227238	T	C	0.479	0.107	0.987	7.24e-06	rs140438855	8710	GCST90274772.csv	TRUE	reported	0.002306	20.123
4	7304426	T	G	0.314	0.069	0.988	4.76e-06	rs12500563	10795	GCST90274772.csv	TRUE	reported	0.001935	20.926
4	55046724	A	G	-0.058	0.013	0.488	3.22e-06	rs9993874	12403	GCST90274772.csv	TRUE	reported	0.001745	21.675
4	131000000	A	G	0.684	0.14	0.007	1.08e-06	rs185825146	7080	GCST90274772.csv	TRUE	reported	0.003349	23.782
5	22137911	C	G	-0.066	0.013	0.442	2.87e-07	rs141401004	12404	GCST90274772.csv	TRUE	reported	0.002119	26.331
6	10178951	T	C	-0.05	0.011	0.505	6.8e-06	rs11755766	14735	GCST90274772.csv	TRUE	reported	0.001372	20.247
6	123000000	C	G	-0.633	0.142	0.994	8.44e-06	rs7765080	7506	GCST90274772.csv	TRUE	reported	0.002636	19.829
6	142000000	T	C	-0.328	0.071	0.989	3.39e-06	rs551896428	12778	GCST90274772.csv	TRUE	reported	0.001686	21.576
7	29807677	T	G	0.157	0.034	0.064	2.86e-06	rs200824954	10894	GCST90274772.csv	TRUE	reported	0.002007	21.904
7	109000000	A	C	-0.104	0.024	0.061	9.43e-06	rs7798473	14734	GCST90274772.csv	TRUE	reported	0.00133	19.62
8	5809887	A	G	0.747	0.163	0.997	4.41e-06	rs146246554	8188	GCST90274772.csv	TRUE	reported	0.002568	21.072
8	112000000	A	G	-0.196	0.044	0.02	9.63e-06	rs149900704	14732	GCST90274772.csv	TRUE	reported	0.001328	19.581
8	117000000	T	C	-0.839	0.176	0.005	1.82e-06	rs147724821	6780	GCST90274772.csv	TRUE	reported	0.003348	22.769
9	29426599	C	G	0.146	0.032	0.964	3.95e-06	rs75626299	14728	GCST90274772.csv	TRUE	reported	0.001443	21.285
9	117000000	A	G	-0.467	0.102	0.009	4.85e-06	rs147063899	7124	GCST90274772.csv	TRUE	reported	0.002924	20.888
10	33524366	T	C	-0.329	0.074	0.019	7.87e-06	rs75247077	9354	GCST90274772.csv	TRUE	reported	0.00213	19.965
10	84407842	A	G	-0.079	0.018	0.855	7.36e-06	rs1081489	12196	GCST90274772.csv	TRUE	reported	0.001645	20.094
11	126000000	A	C	0.439	0.099	0.009	8.62e-06	rs117773223	7124	GCST90274772.csv	TRUE	reported	0.002771	19.791
13	36653028	T	C	0.683	0.146	0.005	2.81e-06	rs376626088	7844	GCST90274772.csv	TRUE	reported	0.00279	21.939
13	45595067	A	C	0.064	0.012	0.488	9.64e-08	rs9526031	14288	GCST90274772.csv	TRUE	reported	0.001987	28.44
14	78968620	A	C	0.449	0.099	0.989	5.11e-06	rs73322305	9893	GCST90274772.csv	TRUE	reported	0.002098	20.793
15	26829521	A	G	-0.056	0.012	0.309	3.41e-06	rs8024256	14736	GCST90274772.csv	TRUE	reported	0.001462	21.57
15	62531679	A	C	-0.988	0.221	0.998	7.83e-06	rs140618590	6942	GCST90274772.csv	TRUE	reported	0.00287	19.972
16	24504468	T	C	-1.046	0.223	0.002	2.79e-06	rs183346982	6862	GCST90274772.csv	TRUE	reported	0.00319	21.952
16	84304113	A	G	-0.06	0.012	0.643	1.12e-06	rs404842	14287	GCST90274772.csv	TRUE	reported	0.001657	23.713
17	66365155	T	G	-0.127	0.028	0.954	7.88e-06	rs35864161	14735	GCST90274772.csv	TRUE	reported	0.001353	19.963
18	36259669	A	C	0.532	0.12	0.007	8.83e-06	rs574143006	6744	GCST90274772.csv	TRUE	reported	0.00292	19.744
18	54667710	A	C	-0.597	0.135	0.005	9.08e-06	rs185158730	6780	GCST90274772.csv	TRUE	reported	0.002896	19.689
19	57755822	A	G	0.059	0.013	0.348	7.43e-06	rs34755276	12403	GCST90274772.csv	TRUE	reported	0.001616	20.075
19	57861085	T	C	0.069	0.012	0.365	3.34e-09	rs7250371	14722	GCST90274772.csv	TRUE	reported	0.00237	34.968
20	30007295	T	C	-0.272	0.06	0.013	6.85e-06	rs187640246	12792	GCST90274772.csv	TRUE	reported	0.001579	20.232
20	44464356	T	C	0.355	0.044	0.021	4.28e-16	rs117191103	14736	GCST90274772.csv	TRUE	reported	0.004466	66.095
20	44606446	A	T	-0.179	0.027	0.941	2.53e-11	rs73128569	14288	GCST90274772.csv	TRUE	reported	0.003106	44.505
20	44730245	A	G	0.451	0.013	0.744	1e-200	rs6032660	14717	GCST90274772.csv	TRUE	reported	0.079023	1262.6
20	44940246	T	C	-0.428	0.08	0.01	8.48e-08	rs190973241	12305	GCST90274772.csv	TRUE	reported	0.002326	28.69
21	18103398	T	G	0.163	0.035	0.965	3.33e-06	rs138739860	11979	GCST90274772.csv	TRUE	reported	0.001801	21.615
22	45002809	A	G	0.109	0.021	0.885	1.21e-07	rs12152184	12402	GCST90274772.csv	TRUE	reported	0.002254	28.008
