# Supplementary material for: Causal relationship between inflammatory proteins and attention deficit hyperactivity disorder: A serum-metabolites-mediated Mendelian randomization analysis
Source: Medicine (Baltimore). 2026 May 29;105(22):e48963. doi: 10.1097/MD.0000000000048963 (PMC13225583; doi:10.1097/MD.0000000000048963)
Supplement: Supplementary file 13 [file medi-105-e48963-s013.xlsx]

## Sheet: Table11
Supplementary Table S11 SNP-specific effect estimates of CD40L receptor levels on N-acetylneuraminate level
	exposure	outcome	id.exposure	id.outcome	samplesize	SNP	b	se	p
1	CD40L receptor levels	N-acetylneuraminate levels	WEQDtF	1CCFYZ	NA	rs117191103	0.052767	0.026125	0.0434051
2	CD40L receptor levels	N-acetylneuraminate levels	WEQDtF	1CCFYZ	NA	rs11755766	0.0549023	0.0256537	0.0323441
3	CD40L receptor levels	N-acetylneuraminate levels	WEQDtF	1CCFYZ	NA	rs117773223	0.0555003	0.0256814	0.0306867
4	CD40L receptor levels	N-acetylneuraminate levels	WEQDtF	1CCFYZ	NA	rs12500563	0.0493819	0.0256347	0.0540583
5	CD40L receptor levels	N-acetylneuraminate levels	WEQDtF	1CCFYZ	NA	rs138897138	0.0518093	0.025809	0.0447056
6	CD40L receptor levels	N-acetylneuraminate levels	WEQDtF	1CCFYZ	NA	rs140438855	0.054471	0.0258582	0.0351586
7	CD40L receptor levels	N-acetylneuraminate levels	WEQDtF	1CCFYZ	NA	rs140618590	0.0538779	0.0260228	0.0384137
8	CD40L receptor levels	N-acetylneuraminate levels	WEQDtF	1CCFYZ	NA	rs142006849	0.0545541	0.0256693	0.0335644
9	CD40L receptor levels	N-acetylneuraminate levels	WEQDtF	1CCFYZ	NA	rs144949926	0.0520749	0.0256228	0.0421171
10	CD40L receptor levels	N-acetylneuraminate levels	WEQDtF	1CCFYZ	NA	rs146246554	0.0639648	0.0258324	0.0132809
11	CD40L receptor levels	N-acetylneuraminate levels	WEQDtF	1CCFYZ	NA	rs147063899	0.0581542	0.025731	0.0238162
12	CD40L receptor levels	N-acetylneuraminate levels	WEQDtF	1CCFYZ	NA	rs147724821	0.0512476	0.0258325	0.0472735
13	CD40L receptor levels	N-acetylneuraminate levels	WEQDtF	1CCFYZ	NA	rs149900704	0.0550849	0.0255704	0.0312208
14	CD40L receptor levels	N-acetylneuraminate levels	WEQDtF	1CCFYZ	NA	rs16865772	0.0537215	0.025768	0.037086
15	CD40L receptor levels	N-acetylneuraminate levels	WEQDtF	1CCFYZ	NA	rs17372980	0.0545868	0.0257368	0.0339247
16	CD40L receptor levels	N-acetylneuraminate levels	WEQDtF	1CCFYZ	NA	rs183550996	0.0448049	0.0257509	0.08187
17	CD40L receptor levels	N-acetylneuraminate levels	WEQDtF	1CCFYZ	NA	rs185158730	0.0536405	0.0258695	0.038125
18	CD40L receptor levels	N-acetylneuraminate levels	WEQDtF	1CCFYZ	NA	rs185825146	0.0525685	0.0259101	0.0424701
19	CD40L receptor levels	N-acetylneuraminate levels	WEQDtF	1CCFYZ	NA	rs186053457	0.0526373	0.0259563	0.042568
20	CD40L receptor levels	N-acetylneuraminate levels	WEQDtF	1CCFYZ	NA	rs187640246	0.0543983	0.0257679	0.0347646
21	CD40L receptor levels	N-acetylneuraminate levels	WEQDtF	1CCFYZ	NA	rs187785475	0.0529227	0.0258481	0.0406136
22	CD40L receptor levels	N-acetylneuraminate levels	WEQDtF	1CCFYZ	NA	rs187956426	0.0538597	0.0259264	0.037764
23	CD40L receptor levels	N-acetylneuraminate levels	WEQDtF	1CCFYZ	NA	rs190973241	0.0548612	0.0258391	0.0337382
24	CD40L receptor levels	N-acetylneuraminate levels	WEQDtF	1CCFYZ	NA	rs34755276	0.0542054	0.0257984	0.0356311
25	CD40L receptor levels	N-acetylneuraminate levels	WEQDtF	1CCFYZ	NA	rs35864161	0.0562414	0.0256042	0.0280516
26	CD40L receptor levels	N-acetylneuraminate levels	WEQDtF	1CCFYZ	NA	rs376626088	0.0511229	0.0257452	0.0470636
27	CD40L receptor levels	N-acetylneuraminate levels	WEQDtF	1CCFYZ	NA	rs3967170	0.0534312	0.0258241	0.0385418
28	CD40L receptor levels	N-acetylneuraminate levels	WEQDtF	1CCFYZ	NA	rs404842	0.0560758	0.0256119	0.0285644
29	CD40L receptor levels	N-acetylneuraminate levels	WEQDtF	1CCFYZ	NA	rs4278412	0.0480351	0.0256321	0.0609274
30	CD40L receptor levels	N-acetylneuraminate levels	WEQDtF	1CCFYZ	NA	rs4664334	0.0513424	0.0256199	0.0450692
31	CD40L receptor levels	N-acetylneuraminate levels	WEQDtF	1CCFYZ	NA	rs542409294	0.0519434	0.0258974	0.0448846
32	CD40L receptor levels	N-acetylneuraminate levels	WEQDtF	1CCFYZ	NA	rs563586428	0.0488825	0.0255871	0.056077
33	CD40L receptor levels	N-acetylneuraminate levels	WEQDtF	1CCFYZ	NA	rs574143006	0.0496969	0.0256813	0.0529734
34	CD40L receptor levels	N-acetylneuraminate levels	WEQDtF	1CCFYZ	NA	rs6032660	0.0623782	0.0355059	0.0789453
35	CD40L receptor levels	N-acetylneuraminate levels	WEQDtF	1CCFYZ	NA	rs7250371	0.0537086	0.0258841	0.0379898
36	CD40L receptor levels	N-acetylneuraminate levels	WEQDtF	1CCFYZ	NA	rs73128569	0.0541873	0.0259097	0.036493
37	CD40L receptor levels	N-acetylneuraminate levels	WEQDtF	1CCFYZ	NA	rs73322305	0.0539051	0.0256889	0.0358713
38	CD40L receptor levels	N-acetylneuraminate levels	WEQDtF	1CCFYZ	NA	rs75247077	0.0454159	0.0256497	0.0766239
39	CD40L receptor levels	N-acetylneuraminate levels	WEQDtF	1CCFYZ	NA	rs75626299	0.0531472	0.0258469	0.0397599
40	CD40L receptor levels	N-acetylneuraminate levels	WEQDtF	1CCFYZ	NA	rs7798473	0.0518805	0.0257074	0.0435788
41	CD40L receptor levels	N-acetylneuraminate levels	WEQDtF	1CCFYZ	NA	rs8024256	0.053658	0.0258137	0.0376483
42	CD40L receptor levels	N-acetylneuraminate levels	WEQDtF	1CCFYZ	NA	rs9526031	0.0549377	0.0257791	0.0330813
43	CD40L receptor levels	N-acetylneuraminate levels	WEQDtF	1CCFYZ	NA	rs9993874	0.0540027	0.0258321	0.0365704
44	CD40L receptor levels	N-acetylneuraminate levels	WEQDtF	1CCFYZ	NA	All	0.0532469	0.0254894	0.0367093
