# Supplementary material for: Causal relationship between inflammatory proteins and attention deficit hyperactivity disorder: A serum-metabolites-mediated Mendelian randomization analysis
Source: Medicine (Baltimore). 2026 May 29;105(22):e48963. doi: 10.1097/MD.0000000000048963 (PMC13225583; doi:10.1097/MD.0000000000048963)
Supplement: Supplementary file 14 [file medi-105-e48963-s014.xlsx]

## Sheet: TableS12
Supplementary Table S12 Pleiotropy and heterogeneity tests of CD40L receptor level IVs for N-acetylneuraminate levels
Exposure	nSNPs	Heterogeneity test				Pleiotropy test
		IVW		MR-Egger		MR-Egger intercept	p	MR-PRESSO Global test p
		Cochran's Q	p	Cochran's Q	p
CD40L receptor levels IVs	43	41.753	0.482	40.924	0.474	-0.005	0.368	0.502
