# Supplementary material for: Causal relationship between inflammatory proteins and attention deficit hyperactivity disorder: A serum-metabolites-mediated Mendelian randomization analysis
Source: Medicine (Baltimore). 2026 May 29;105(22):e48963. doi: 10.1097/MD.0000000000048963 (PMC13225583; doi:10.1097/MD.0000000000048963)
Supplement: Supplementary file 15 [file medi-105-e48963-s015.xlsx]

## Sheet: TableS13
Supplementary Table S13 Valid IVs for MR analysis of N-acetylneuraminate levels on ADHD
id	exposure	SNP	chr	pos	a1	a2	eaf	beta	se	pval	samplesize	data_source	R2	F
GCST90200314	N-acetylneuraminate levels	rs2065525	1	3387374	G	C	0.464	0.07	0.015	2.12e-06	8200	textfile	0.002735	22.479
GCST90200314	N-acetylneuraminate levels	rs10489136	1	4873175	A	G	0.182	0.086	0.019	5.95e-06	8200	textfile	0.002494	20.5
GCST90200314	N-acetylneuraminate levels	rs2797185	1	116000000	T	C	0.329	0.068	0.015	8.37e-06	8200	textfile	0.002415	19.846
GCST90200314	N-acetylneuraminate levels	rs6704003	1	183000000	A	G	0.077	-0.138	0.027	3.76e-07	8200	textfile	0.003138	25.808
GCST90200314	N-acetylneuraminate levels	rs58423714	1	183000000	C	A	0.013	0.578	0.065	3.51e-19	8200	textfile	0.009677	80.111
GCST90200314	N-acetylneuraminate levels	rs560565899	2	7878330	G	A	0.017	0.284	0.057	5.98e-07	8200	textfile	0.00303	24.914
GCST90200314	N-acetylneuraminate levels	rs58171576	3	31422350	A	G	0.136	-0.105	0.021	6.85e-07	8200	textfile	0.002998	24.652
GCST90200314	N-acetylneuraminate levels	rs9861033	3	56827194	G	A	0.569	0.07	0.015	1.91e-06	8200	textfile	0.002759	22.68
GCST90200314	N-acetylneuraminate levels	rs1147238	3	197000000	G	A	0.126	-0.099	0.022	5.58e-06	8200	textfile	0.002509	20.622
GCST90200314	N-acetylneuraminate levels	rs116671237	4	7456301	G	A	0.009	0.41	0.079	2.26e-07	8200	textfile	0.003257	26.79
GCST90200314	N-acetylneuraminate levels	rs58980659	5	11329911	C	T	0.008	0.364	0.079	3.94e-06	8200	textfile	0.00259	21.289
GCST90200314	N-acetylneuraminate levels	rs73743903	5	21623889	C	A	0.134	-0.095	0.022	9.79e-06	8200	textfile	0.002379	19.547
GCST90200314	N-acetylneuraminate levels	rs62355194	5	29230330	T	C	0.095	-0.112	0.025	7.99e-06	8200	textfile	0.002426	19.936
GCST90200314	N-acetylneuraminate levels	rs9383281	6	17388498	T	C	0.435	0.066	0.015	7.63e-06	8200	textfile	0.002437	20.025
GCST90200314	N-acetylneuraminate levels	rs6919649	6	82893366	T	C	0.06	0.144	0.03	1.84e-06	8200	textfile	0.002768	22.752
GCST90200314	N-acetylneuraminate levels	rs117963669	7	114000000	A	G	0.019	-0.247	0.052	2.34e-06	8200	textfile	0.002711	22.286
GCST90200314	N-acetylneuraminate levels	rs56148299	7	158000000	T	G	0.041	0.168	0.037	4.69e-06	8200	textfile	0.00255	20.954
GCST90200314	N-acetylneuraminate levels	rs2458285	8	103000000	T	C	0.509	0.064	0.014	7.74e-06	8200	textfile	0.002433	19.997
GCST90200314	N-acetylneuraminate levels	rs13296756	9	132000000	G	A	0.095	0.115	0.025	2.91e-06	8200	textfile	0.002661	21.87
GCST90200314	N-acetylneuraminate levels	rs11245408	10	125000000	G	A	0.609	0.07	0.015	3.2e-06	8200	textfile	0.002639	21.69
GCST90200314	N-acetylneuraminate levels	rs117920231	12	27022409	T	C	0.035	0.187	0.04	2.45e-06	8200	textfile	0.002701	22.199
GCST90200314	N-acetylneuraminate levels	rs61921506	12	65463119	T	C	0.443	-0.074	0.015	4.48e-07	8200	textfile	0.003097	25.471
GCST90200314	N-acetylneuraminate levels	rs11070796	15	31084162	G	A	0.509	0.065	0.015	8.14e-06	8200	textfile	0.002422	19.9
GCST90200314	N-acetylneuraminate levels	rs987385	15	72867532	A	G	0.659	0.073	0.015	2.22e-06	8200	textfile	0.002724	22.393
GCST90200314	N-acetylneuraminate levels	rs11073878	15	89600153	T	G	0.573	-0.069	0.015	2.65e-06	8200	textfile	0.002683	22.052
GCST90200314	N-acetylneuraminate levels	rs118103287	15	92224423	A	G	0.021	-0.251	0.051	8.81e-07	8200	textfile	0.002939	24.166
GCST90200314	N-acetylneuraminate levels	rs77924615	16	20381010	A	G	0.192	-0.11	0.019	4.39e-09	8200	textfile	0.004183	34.435
GCST90200314	N-acetylneuraminate levels	rs222854	17	7209561	T	C	0.59	-0.067	0.015	6.57e-06	8200	textfile	0.002471	20.311
GCST90200314	N-acetylneuraminate levels	rs4353533	17	62821857	T	C	0.494	-0.065	0.015	6.56e-06	8200	textfile	0.002472	20.313
GCST90200314	N-acetylneuraminate levels	rs1318	17	67695266	G	A	0.2	-0.087	0.018	1.79e-06	8200	textfile	0.002773	22.799
GCST90200314	N-acetylneuraminate levels	rs144845421	18	30638802	T	C	0.012	0.32	0.065	9.62e-07	8200	textfile	0.002919	23.996
GCST90200314	N-acetylneuraminate levels	rs62203530	20	51144783	T	C	0.027	0.201	0.044	6.03e-06	8200	textfile	0.002491	20.473
GCST90200314	N-acetylneuraminate levels	rs77602225	20	63418304	A	G	0.108	-0.105	0.023	6.08e-06	8200	textfile	0.002489	20.456
