# Supplementary material for: Causal relationship between inflammatory proteins and attention deficit hyperactivity disorder: A serum-metabolites-mediated Mendelian randomization analysis
Source: Medicine (Baltimore). 2026 May 29;105(22):e48963. doi: 10.1097/MD.0000000000048963 (PMC13225583; doi:10.1097/MD.0000000000048963)
Supplement: Supplementary file 16 [file medi-105-e48963-s016.xlsx]

## Sheet: Table14
Supplementary Table S14 SNP-specific effect estimates of N-acetylneuraminate levels on ADHD
	exposure	outcome	id.exposure	id.outcome	samplesize	SNP	b	se	p
1	N-acetylneuraminate levels	ADHD	GCST90200314	g4KJhT	NA	rs10489136	0.104127	0.0299617	0.000510221
2	N-acetylneuraminate levels	ADHD	GCST90200314	g4KJhT	NA	rs11070796	0.100297	0.0305356	0.00102125
3	N-acetylneuraminate levels	ADHD	GCST90200314	g4KJhT	NA	rs11073878	0.0862129	0.0289703	0.00292123
4	N-acetylneuraminate levels	ADHD	GCST90200314	g4KJhT	NA	rs11245408	0.0946992	0.030607	0.00197452
5	N-acetylneuraminate levels	ADHD	GCST90200314	g4KJhT	NA	rs1147238	0.101899	0.0300595	0.000699162
6	N-acetylneuraminate levels	ADHD	GCST90200314	g4KJhT	NA	rs117920231	0.0975586	0.0305821	0.00142247
7	N-acetylneuraminate levels	ADHD	GCST90200314	g4KJhT	NA	rs117963669	0.101882	0.0299873	0.000680016
8	N-acetylneuraminate levels	ADHD	GCST90200314	g4KJhT	NA	rs118103287	0.103282	0.0300507	0.000588359
9	N-acetylneuraminate levels	ADHD	GCST90200314	g4KJhT	NA	rs1318	0.0912521	0.0294641	0.00195449
10	N-acetylneuraminate levels	ADHD	GCST90200314	g4KJhT	NA	rs13296756	0.0809014	0.0289503	0.00519811
11	N-acetylneuraminate levels	ADHD	GCST90200314	g4KJhT	NA	rs144845421	0.097723	0.0306493	0.00143052
12	N-acetylneuraminate levels	ADHD	GCST90200314	g4KJhT	NA	rs222854	0.100567	0.0306677	0.00104081
13	N-acetylneuraminate levels	ADHD	GCST90200314	g4KJhT	NA	rs2458285	0.0906001	0.0298431	0.00239832
14	N-acetylneuraminate levels	ADHD	GCST90200314	g4KJhT	NA	rs2797185	0.100561	0.0306579	0.00103775
15	N-acetylneuraminate levels	ADHD	GCST90200314	g4KJhT	NA	rs4353533	0.0873252	0.0288947	0.00250954
16	N-acetylneuraminate levels	ADHD	GCST90200314	g4KJhT	NA	rs56148299	0.0977355	0.0304336	0.00132074
17	N-acetylneuraminate levels	ADHD	GCST90200314	g4KJhT	NA	rs58171576	0.106106	0.029276	0.000289708
18	N-acetylneuraminate levels	ADHD	GCST90200314	g4KJhT	NA	rs61921506	0.0964484	0.0310417	0.00188961
19	N-acetylneuraminate levels	ADHD	GCST90200314	g4KJhT	NA	rs62355194	0.0954272	0.0307525	0.00191527
20	N-acetylneuraminate levels	ADHD	GCST90200314	g4KJhT	NA	rs6704003	0.101739	0.0305321	0.00086163
21	N-acetylneuraminate levels	ADHD	GCST90200314	g4KJhT	NA	rs6919649	0.0973661	0.0305622	0.00144338
22	N-acetylneuraminate levels	ADHD	GCST90200314	g4KJhT	NA	rs73743903	0.0962813	0.0306714	0.00169455
23	N-acetylneuraminate levels	ADHD	GCST90200314	g4KJhT	NA	rs77924615	0.101363	0.0309849	0.00107029
24	N-acetylneuraminate levels	ADHD	GCST90200314	g4KJhT	NA	rs9383281	0.103918	0.0297161	0.00047048
25	N-acetylneuraminate levels	ADHD	GCST90200314	g4KJhT	NA	rs9861033	0.0995778	0.0307308	0.00119391
26	N-acetylneuraminate levels	ADHD	GCST90200314	g4KJhT	NA	rs987385	0.095817	0.0307599	0.00183947
27	N-acetylneuraminate levels	ADHD	GCST90200314	g4KJhT	NA	All	0.097334	0.0295171	0.000975353
